# Supplementary material for: Comparative transcriptome analyses shed light on carotenoid production and plastid development in melon fruit
Source: Hortic Res. 2021 May 1;8:112. doi: 10.1038/s41438-021-00547-6 (PMC8087762; doi:10.1038/s41438-021-00547-6)
Supplement: Supplementary file 1 — Table S1 [file 41438_2021_547_MOESM1_ESM.xlsx]

## Sheet: Table
Table S8. Primers used in this study
Primer Name	Primer sequence (5' - 3')	Usage
MELO3C015076_F	TTTGCAATGTTGGGAGCAGC	qRT-PCR
MELO3C015076_R	GAGTGTGTAAGGGTCTGCCC	qRT-PCR
MELO3C017180_F	TAGCCAATGGGAGACTTGCG	qRT-PCR
MELO3C017180_R	GCCCTTTGCCTGTCACATTG	qRT-PCR
MELO3C008358_F	GGAACCCAGCTTCTGCTGAT	qRT-PCR
MELO3C008358_R	CCTTGTTCTCCGGTAGCGTT	qRT-PCR
MELO3C012912_F	GAGCTCTCATCCTCGGTTCG	qRT-PCR
MELO3C012912_R	GGGTCAGCTGATAGACCTGC	qRT-PCR
MELO3C004214_F	GCAGCATGGAGAAAGACCCT	qRT-PCR
MELO3C004214_R	TGAAAGAAATGAGAGCAATTACCGT	qRT-PCR
MELO3C003238_F	CCAACCACTTCCCTTCTCCC	qRT-PCR
MELO3C003238_R	GCGTGCATGCTTGATCTCAG	qRT-PCR
MELO3C007153_F	CACCGCCTCTCTTCACTTCA	qRT-PCR
MELO3C007153_R	CTGGCTTGGTGGCAGTTTTC	qRT-PCR
MELO3C007154_F	TCCACCGTTGATCACAAGCC	qRT-PCR
MELO3C007154_R	CTGCCGGAGGAAACTGACTT	qRT-PCR
MELO3C022113_F	TGGACTCAGCAAGAAGCCAG	qRT-PCR
MELO3C022113_R	TGGCGCCGAATTTGTTGAAG	qRT-PCR
MELO3C011865_F	TGGTTTGACCCACTCGGATG	qRT-PCR
MELO3C011865_R	TCACCGCCAACATAGCCAAT	qRT-PCR
MELO3C019677_F	GAGAAAAACCGCCGGAAAGC	qRT-PCR
MELO3C019677_R	CACGGTTTTTGGCGAAGGTT	qRT-PCR
MELO3C002727_F	CCGAGCTTTTCGGCAACAG	qRT-PCR
MELO3C002727_R	CCGGAGAATGGGCCCAAATA	qRT-PCR
MELO3C024554(OR-like)_F	ACTGGGTATCTGGCTTGTGC	qRT-PCR
MELO3C024554(OR-like)_R	CCGTGCAAAGACATGTTGGG	qRT-PCR
MEL03C005449(OR)_F	TTGAGCTGAAGCTGGGACTG	qRT-PCR
MEL03C005449(OR)_R	CTGAAATCACCCCGACTGCT	qRT-PCR
MELO3C025102(PSY1)-2020_F*	TCATCCGTGTCGAAGCATTG	qRT-PCR
MELO3C025102(PSY1)-2020_R*	CGTTGGAAGAAACAACCAACGA	qRT-PCR
MELO3C014677(PSY2)_F*	CAGTGCTGCTCTCCATTTGG	qRT-PCR
MELO3C014677(PSY2)_R*	TGCAAGCTCGTCTTGTGGAA	qRT-PCR
MELO3C007154_FX	TCTAGA ATGGCTGCTTCTACAATGGC	BIFC
MELO3C007154_RX	CTCGAG CTTTCCAGGAACAAAGTTTGTAG	BIFC
MELO3C024554(OR-like)_FX	TCTAGA ATGTCTCTACCTTCTACCTTC	BIFC
MELO3C024554(OR-like)_RX	CTCGAG GTCAAATGGGTCGAATCTTGG	BIFC
MELO3C012912_FX	TCTAGA ATGGCAGCCATGGCTCTTT	BIFC
MELO3C012912_RX	CTCGAG CTTTCCAGGTACAAAGTTGGTAG	BIFC
CmOR-T-RX	AAAA CCCGGG CAGGTTCTCTGAACTCAGC	BIFC
CmOR-FX	TCTAGA ATGGATCGAGTTTTG	BIFC
CmOR-RX	CCCGGG CTAGTCGAAGGGAT	BIFC
CmOR-TP_F	GGG GAC AAG TTT GTA CAA AAA AGC AGG CTT AGA TAA AAC TTC AGC CAG TTT T	Y2H
CmOR_R	GGG GAC CAC TTT GTA CAA GAA AGC TGG GTC GTC GAA GGG ATC AAT TCG TGG	Y2H
MELO3C024554(OR-like)_F	GGG GAC AAG TTT GTA CAA AAA AGC AGG CTT AGA TAA CAC TCC CAG TAA CTT T	Y2H
MELO3C024554(OR-like)_R	GGG GAC CAC TTT GTA CAA GAA AGC TGG GTC GTC AAA TGG GTC GAA TCT TGG	Y2H
MELO3C007154_F	GGG GAC AAG TTT GTA CAA AAA AGC AGG CTT AAC AAT GGC TGC TTC TAC AAT G	Y2H
MELO3C007154_R	GGG GAC CAC TTT GTA CAA GAA AGC TGG GTC CTT TCC AGG AAC AAA GTT TGT	Y2H
MELO3C012912_F	GGG GAC AAG TTT GTA CAA AAA AGC AGG CTT ATC CTC AGG CAG CCC ATG GTA T	Y2H
MELO3C012912_R	GGG GAC CAC TTT GTA CAA GAA AGC TGG GTC CTT TCC AGG TAC AAA GTT GGT	Y2H
*Primer sequencs from Qin et al. (2011) Planta 234, 737
