# Supplementary material for: Comparative transcriptome analyses shed light on carotenoid production and plastid development in melon fruit
Source: Hortic Res. 2021 May 1;8:112. doi: 10.1038/s41438-021-00547-6 (PMC8087762; doi:10.1038/s41438-021-00547-6)
Supplement: Supplementary file 2 — Table S2 [file 41438_2021_547_MOESM2_ESM.xlsx]

## Sheet: Table S1 
Table S1. Significant DEG during fruit development (10, 20 and 30 DAA and ripe fruit) between low-β and WT
Gene ID	Annotation	Developmental stage	Ratio (low-β / CEZ)	adjust p valiue (FDR)	MapMan classification
MELO3C003990	BURP domain protein	10 DAA	0.46	0.000162907	cell wall.degradation.pectate lyases and polygalacturonases
MELO3C017481	Xyloglucan endotransglucosylase/hydrolase 3	10 DAA	0.31	0.010084	cell wall.modification
MELO3C017478	Xyloglucan endotransglucosylase/hydrolase protein 22, putative	10 DAA	0.42	0.0242009	cell wall.modification
MELO3C006783	Peptidyl-prolyl cis-trans isomerase	10 DAA	0.47	0.000123625	cell.cycle.peptidylprolyl isomerase
MELO3C003150	Regulator of chromosome condensation (RCC1) family protein	10 DAA	0.48	0.000567857	cell.division
MELO3C004213	F-box protein PP2-B3	10 DAA	0.25	0.00285736	cell.organisation
MELO3C018237	NAC domain-containing protein, putative	10 DAA	0.28	0.000151108	development.unspecified
MELO3C016540	NAC domain-containing protein, putative	10 DAA	0.43	0.00285736	development.unspecified
MELO3C010632	NAC domain-containing protein, putative	10 DAA	0.45	0.000135479	development.unspecified
MELO3C023195	NAC domain protein	10 DAA	0.47	0.00156653	development.unspecified
MELO3C017754	NAC domain-containing protein, putative	10 DAA	0.48	0.00323903	development.unspecified
MELO3C020409	WAT1-related protein	10 DAA	3.69	0.0244192	development.unspecified
MELO3C023972	Telomerase reverse transcriptase	10 DAA	0.1	0.0196011	DNA.synthesis/chromatin structure
MELO3C005714	Type II DNA topoisomerase VI subunit A 1	10 DAA	0.32	1.96622e-06	DNA.synthesis/chromatin structure
MELO3C027005	RNA exonuclease	10 DAA	0.48	0.0261072	DNA.unspecified
MELO3C012324	3-oxo-5-alpha-steroid 4-dehydrogenase family protein	10 DAA	4.71	0.0165643	hormone metabolism.brassinosteroid.synthesis-degradation.BRs.DET2
MELO3C005466	Ethylene-responsive transcription factor	10 DAA	0.45	0.0244192	hormone metabolism.ethylene.signal transduction
MELO3C022518	Gibberellin 20-oxidase	10 DAA	0.22	0.0220411	hormone metabolism.ethylene.synthesis-degradation
MELO3C005260	Vacuolar iron transporter Ccc1	10 DAA	2.34	0.00402454	metal handling.regulation
MELO3C007774	Inositol-3-phosphate synthase	10 DAA	0.43	0.0356914	minor CHO metabolism.myo-inositol.InsP Synthases
MELO3C018449	Cytochrome P450	10 DAA	0.17	2.29122e-05	misc.cytochrome P450
MELO3C015140	Cytochrome P450	10 DAA	0.26	4.80036e-05	misc.cytochrome P450
MELO3C005571	Putative flavonoid 3'-hydroxylase cytochrome P450	10 DAA	0.31	0.012777	misc.cytochrome P450
MELO3C016686	Cytochrome P450	10 DAA	0.32	0.0284531	misc.cytochrome P450
MELO3C022045	Cytochrome P450	10 DAA	0.43	4.78742e-05	misc.cytochrome P450
MELO3C022468	Putative cytochrome P450 superfamily protein	10 DAA	2.29	0.00177341	misc.cytochrome P450
MELO3C023335	Beta-galactosidase	10 DAA	0.24	6.91916e-06	misc.gluco-, galacto- and mannosidases.beta-galactosidase
MELO3C003066	Phloem lectin	10 DAA	2.03	0.00204967	misc.myrosinases-lectin-jacalin
MELO3C027040	Phloem lectin	10 DAA	2.15	0.00118577	misc.myrosinases-lectin-jacalin
MELO3C002853	Reticuline oxidase	10 DAA	0.24	2.46497e-10	misc.nitrilases, *nitrile lyases, berberine bridge enzymes, reticuline oxidases, troponine reductases
MELO3C007935	Peroxidase	10 DAA	0.36	0.000219004	misc.peroxidases
MELO3C022941	Short-chain dehydrogenase/reductase SDR	10 DAA	3.07	9.60336e-07	misc.short chain dehydrogenase/reductase (SDR)
MELO3C020591	UDP-glycosyltransferase 1	10 DAA	0.5	0.0108128	misc.UDP glucosyl and glucoronyl transferases
MELO3C025550	Vesicle-fusing ATPase	10 DAA	0.45	0.00175475	protein.degradation.AAA type
MELO3C023903	Subtilisin-like serine protease	10 DAA	0.14	0.000244961	protein.degradation.subtilases
MELO3C023263	RING finger protein	10 DAA	0.25	1.44297e-11	protein.degradation.ubiquitin.E3.RING
MELO3C025784	Inter-alpha-trypsin inhibitor heavy chain H3	10 DAA	0.45	0.0147517	protein.degradation.ubiquitin.E3.RING
MELO3C009596	Kelch-like 18	10 DAA	0.46	2.78041e-05	protein.degradation.ubiquitin.E3.SCF.FBOX
MELO3C021776	Peptidyl-prolyl cis-trans isomerase	10 DAA	2.24	0.00997059	protein.folding
MELO3C002150	Mitogen-activated protein kinase kinase	10 DAA	0.49	0.00154543	protein.postranslational modification
MELO3C018872	Translation initiation factor 1A	10 DAA	0.49	0.00999884	protein.synthesis.initiation
MELO3C027009	PHD finger protein ALFIN-LIKE 2	10 DAA	0	3.55695e-23	RNA.regulation of transcription.Alfin-like
MELO3C005156	Response regulator 6	10 DAA	2.18	0.00260864	RNA.regulation of transcription.ARR
MELO3C017305	LOB domain-containing protein	10 DAA	0.47	4.72125e-05	RNA.regulation of transcription.AS2,Lateral Organ Boundaries Gene Family
MELO3C006477	Auxin-responsive protein	10 DAA	2.35	0.00118577	RNA.regulation of transcription.Aux/IAA family
MELO3C022233	Phytochrome-interacting factor 3.1	10 DAA	0	1.40883e-20	RNA.regulation of transcription.bHLH,Basic Helix-Loop-Helix family
MELO3C007865	Probable basic-leucine zipper transcription factor D	10 DAA	2.97	0.00712034	RNA.regulation of transcription.bZIP transcription factor family
MELO3C009788	Dof zinc finger protein	10 DAA	3.1	2.29122e-05	RNA.regulation of transcription.C2C2(Zn) DOF zinc finger family
MELO3C017297	Aspartic proteinase nepenthesin-1, putative	10 DAA	0.36	2.17119e-09	RNA.regulation of transcription.unclassified
MELO3C008281	N-hydroxycinnamoyl/benzoyltransferase	10 DAA	0.34	0.0123624	secondary metabolism.phenylpropanoids
MELO3C015418	Calmodulin-binding family protein	10 DAA	0.47	0.00353403	signalling.calcium
MELO3C003565	Phosphate-induced (Phi-1) protein, putative	10 DAA	0.34	1.64251e-06	signalling.in sugar and nutrient physiology
MELO3C007887	Receptor-like protein kinase	10 DAA	4.51	0.000971227	signalling.receptor kinases.leucine rich repeat XI
MELO3C006935	Heat shock protein	10 DAA	0.23	6.55652e-06	stress.abiotic.heat
MELO3C016897	17.5 kDa class II heat shock protein	10 DAA	0.29	5.70885e-05	stress.abiotic.heat
MELO3C013945	Heat-shock protein, putative	10 DAA	0.32	8.95676e-05	stress.abiotic.heat
MELO3C013946	Heat-shock protein, putative	10 DAA	0.39	0.00640901	stress.abiotic.heat
MELO3C009146	Chaperone protein dnaJ	10 DAA	0.46	0.00464393	stress.abiotic.heat
MELO3C021658	70 kDa heat shock protein	10 DAA	0.5	2.09654e-05	stress.abiotic.heat
MELO3C003958	Heat shock protein-related protein	10 DAA	2.45	0.000999165	stress.abiotic.heat
MELO3C018770	Putative wound-induced protein	10 DAA	0.42	1.74584e-05	stress.abiotic.touch/wounding
MELO3C018767	Putative wound-induced protein	10 DAA	0.5	0.00157896	stress.abiotic.touch/wounding
MELO3C014239	Aquaporin	10 DAA	0.45	0.00113263	transport.Major Intrinsic Proteins.PIP
MELO3C024920	Zinc transporter, putative	10 DAA	0.4	0.000219004	transport.metal
MELO3C000341	Mate efflux family protein	10 DAA	7.54	0.00157896	transport.misc
MELO3C022802	Sulfate transporter, putative	10 DAA	2.26	0.00101637	transport.sulphate
MELO3C022716	Seed nucellus-specific protein	10 DAA	0.05	7.43426e-05	#N/A
MELO3C021150	Seed nucellus-specific protein	10 DAA	0.09	5.70885e-05	#N/A
MELO3C021142	Hfr-2-like protein	10 DAA	0.1	0.00104532	#N/A
MELO3C005654	Unknown protein	10 DAA	0.18	0.00512303	#N/A
MELO3C005449	Chaperone protein dnaJ-like (OR)	10 DAA	0.19	1.1439e-23	#N/A
MELO3C020311	Putative uncharacterized protein OJ1118_F01.23	10 DAA	0.21	0.023566	#N/A
MELO3C018658	Chaperone protein DNAj, putative	10 DAA	0.32	7.07791e-05	#N/A
MELO3C016849	Homeobox-leucine zipper protein HAT22	10 DAA	0.33	3.40037e-06	#N/A
MELO3C009159	ALC-interacting protein 1	10 DAA	0.33	0.00160429	#N/A
MELO3C016848	Homeobox-leucine zipper protein	10 DAA	0.35	0.0403199	#N/A
MELO3C018729	Plant-specific domain TIGR01615 family protein	10 DAA	0.36	4.04445e-06	#N/A
MELO3C013006	MTD1	10 DAA	0.37	4.97953e-10	#N/A
MELO3C023587	Unknown protein	10 DAA	0.37	1.84585e-08	#N/A
MELO3C009217	AT5g02020/T7H20_70	10 DAA	0.38	3.13212e-10	#N/A
MELO3C010183	Unknown protein	10 DAA	0.39	0.0042502	#N/A
MELO3C011491	MTD1	10 DAA	0.4	8.98198e-05	#N/A
MELO3C025773	Arabidopsis thaliana genomic DNA, chromosome 5, P1 clone:MOK16	10 DAA	0.41	3.26517e-05	#N/A
MELO3C009339	Arabidopsis thaliana genomic DNA, chromosome 5, P1 clone:MOK16	10 DAA	0.42	4.35816e-09	#N/A
MELO3C010691	Octicosapeptide/Phox/Bem1p domain-containing protein kinase	10 DAA	0.45	0.000632474	#N/A
MELO3C006836	At5g51670-like protein	10 DAA	0.45	0.000791874	#N/A
MELO3C001175	Glutathione s-transferase, putative	10 DAA	0.45	0.00667246	#N/A
MELO3C016917	MTD1	10 DAA	0.46	7.52275e-06	#N/A
MELO3C004871	Arabidopsis thaliana genomic DNA, chromosome 5, P1 clone:MOK16	10 DAA	0.46	1.83666e-05	#N/A
MELO3C007512	mRNA, clone: LRG11	10 DAA	0.46	0.00172304	#N/A
MELO3C020218	Unknown protein	10 DAA	0.48	5.70885e-05	#N/A
MELO3C008286	Nematode-resistance protein	10 DAA	0.48	0.0244192	#N/A
MELO3C009783	Unknown protein	10 DAA	0.5	0.010984	#N/A
MELO3C002437	Unknown protein	10 DAA	2.59	1.40081e-05	#N/A
MELO3C026766	Sieve element occlusion protein 1	10 DAA	3.32	0.0189861	#N/A
MELO3C011241	Putative uncharacterized protein P0665C04.33	10 DAA	3.48	0.0165643	#N/A
MELO3C005224	Glutamate decarboxylase	20 DAA	6.65	0.0020126	amino acid metabolism.synthesis.central amino acid metabolism.GABA.Glutamate decarboxylase
MELO3C006506	Leucine-rich repeat receptor-like serine/threonine-protein kinase	20 DAA	0.32	0.0361287	cell wall.cell wall proteins.LRR
MELO3C016842	Cellulose synthase-like protein	20 DAA	2.4	9.66345e-05	cell wall.cellulose synthesis
MELO3C021821	Cellulose synthase-like protein	20 DAA	6.13	0.00302355	cell wall.cellulose synthesis.cellulose synthase
MELO3C021245	Polygalacturonase, putative	20 DAA	2.09	0.0045634	cell wall.degradation.pectate lyases and polygalacturonases
MELO3C011706	Xyloglucan endotransglucosylase/hydrolase 8	20 DAA	2.02	0.00158671	cell wall.modification
MELO3C017478	Xyloglucan endotransglucosylase/hydrolase protein 22, putative	20 DAA	2.35	0.00844236	cell wall.modification
MELO3C021999	Expansin protein	20 DAA	2.37	0.000255216	cell wall.modification
MELO3C013699	Pectinesterase	20 DAA	2.97	2.40572e-07	cell wall.pectin*esterases.PME
MELO3C018887	Fimbrin, putative	20 DAA	0.48	0.0389748	cell.organisation
MELO3C018532	Tubulin alpha chain, putative	20 DAA	2.32	0.000821404	cell.organisation
MELO3C002414	Ankyrin repeat family protein	20 DAA	2.44	0.048354	cell.organisation
MELO3C002441	Ankyrin repeat family protein	20 DAA	3.76	0.0184124	cell.organisation
MELO3C022501	Syntaxin-binding protein 2	20 DAA	2.2	0.0146874	cell.vesicle transport
MELO3C002014	Synaptosomal associated protein, putative	20 DAA	2.34	0.00502564	cell.vesicle transport
MELO3C009548	Syntaxin, putative	20 DAA	3.08	0.0053929	cell.vesicle transport
MELO3C006079	Late embryogenesis abundant protein	20 DAA	23.81	1.24729e-05	development.late embryogenesis abundant
MELO3C012433	Patatin T5, putative	20 DAA	2.21	0.00502564	development.storage proteins
MELO3C013366	Nodulin family protein	20 DAA	0.15	0.00291915	development.unspecified
MELO3C016540	NAC domain-containing protein, putative	20 DAA	0.33	0.0103137	development.unspecified
MELO3C023195	NAC domain protein	20 DAA	2.21	0.00056094	development.unspecified
MELO3C013287	NAC domain protein,	20 DAA	2.25	0.00012026	development.unspecified
MELO3C008417	Bidirectional sugar transporter N3	20 DAA	5.29	0.0129294	development.unspecified
MELO3C005712	Heavy-metal-associated domain-containing protein	20 DAA	11.96	0.000116334	DNA.repair
MELO3C009282	Putative inositol phosphatase	20 DAA	0.25	0.00640002	DNA.synthesis/chromatin structure
MELO3C027005	RNA exonuclease	20 DAA	0.43	0.00577046	DNA.unspecified
MELO3C016712	Stem-specific protein tsjt1, putative	20 DAA	0.36	0.000634198	hormone metabolism.auxin.induced-regulated-responsive-activated
MELO3C018843	Auxin induced-like protein	20 DAA	15.71	1.62705e-15	hormone metabolism.auxin.induced-regulated-responsive-activated
MELO3C025608	Ethylene-responsive transcription factor 6	20 DAA	2.18	0.0224689	hormone metabolism.ethylene.signal transduction
MELO3C002624	Ethylene-responsive transcription factor	20 DAA	6.48	0.000726694	hormone metabolism.ethylene.signal transduction
MELO3C002483	1-aminocyclopropane-1-carboxylate oxidase 4	20 DAA	7.33	0.00027038	hormone metabolism.ethylene.synthesis-degradation
MELO3C010822	Gibberellin-regulated protein	20 DAA	2.5	0.0484783	hormone metabolism.gibberelin.induced-regulated-responsive-activated
MELO3C003015	Allene oxide cyclase 2	20 DAA	3.94	0.00024615	hormone metabolism.jasmonate.synthesis-degradation.allene oxidase cyclase
MELO3C024348	Lipoxygenase	20 DAA	4.24	9.16524e-06	hormone metabolism.jasmonate.synthesis-degradation.lipoxygenase
MELO3C007431	Alkaline ceramidase	20 DAA	2.04	0.0180415	lipid metabolism.'exotics' (steroids, squalene etc).sphingolipids
MELO3C014016	Phospholipase D	20 DAA	2.05	0.0234454	lipid metabolism.lipid degradation.lysophospholipases.phospholipase D
MELO3C012286	Phosphatidylserine synthase, putative	20 DAA	2.3	0.0451653	lipid metabolism.Phospholipid synthesis
MELO3C003755	Hexokinase, putative	20 DAA	4.09	0.00630665	major CHO metabolism.degradation.sucrose.hexokinase
MELO3C008010	Heavy metal-associated domain containing protein, expressed	20 DAA	0.48	9.41706e-05	metal handling.binding, chelation and storage
MELO3C006812	Trehalose 6-phosphate phosphatase	20 DAA	7.91	0.000306219	minor CHO metabolism.trehalose.TPP
MELO3C023847	Glucan endo-1,3-beta-glucosidase, putative	20 DAA	5.87	6.22497e-08	misc.beta 1,3 glucan hydrolases.glucan endo-1,3-beta-glucosidase
MELO3C005571	Putative flavonoid 3'-hydroxylase cytochrome P450	20 DAA	2.44	0.0208026	misc.cytochrome P450
MELO3C025797	Cytochrome P450	20 DAA	2.64	0.0424672	misc.cytochrome P450
MELO3C022665	Cytochrome P450	20 DAA	3.71	8.5043e-09	misc.cytochrome P450
MELO3C016166	Glutathione S-transferase	20 DAA	3.41	0.000156719	misc.glutathione S transferases
MELO3C006221	Glutathione s-transferase, putative	20 DAA	11.56	0.000532014	misc.glutathione S transferases
MELO3C018681	F-box protein PP2-B1	20 DAA	2.12	0.00343589	misc.myrosinases-lectin-jacalin
MELO3C009239	Putative receptor-like protein kinase	20 DAA	3.87	0.00027038	misc.myrosinases-lectin-jacalin
MELO3C018582	Receptor-like protein kinase	20 DAA	5.31	0.0397492	misc.myrosinases-lectin-jacalin
MELO3C026870	Peroxidase	20 DAA	2.37	0.00346378	misc.peroxidases
MELO3C004455	Blue copper protein	20 DAA	7.53	2.00303e-05	misc.plastocyanin-like
MELO3C022941	Short-chain dehydrogenase/reductase SDR	20 DAA	3.58	1.28817e-06	misc.short chain dehydrogenase/reductase (SDR)
MELO3C007494	Glycosyltransferase family GT8 protein	20 DAA	2.38	0.00100022	misc.UDP glucosyl and glucoronyl transferases
MELO3C003886	Glycosyltransferase family GT8 protein	20 DAA	3.8	0.000859396	misc.UDP glucosyl and glucoronyl transferases
MELO3C001274	Mitochondrial carrier family	20 DAA	10.19	0.000327564	mitochondrial electron transport / ATP synthesis.uncoupling protein
MELO3C005275	Nudix hydrolase	20 DAA	2.13	0.000227505	nucleotide metabolism.salvage.NUDIX hydrolases
MELO3C017623	Putative metacaspase family protein	20 DAA	6.3	3.21013e-07	protein.degradation
MELO3C009902	AAA-ATPase 1	20 DAA	3.96	0.0496049	protein.degradation.AAA type
MELO3C007857	26S protease regulatory subunit 4	20 DAA	4.37	1.93228e-05	protein.degradation.AAA type
MELO3C009901	AAA-ATPase 1	20 DAA	6.07	5.92486e-10	protein.degradation.AAA type
MELO3C001419	Mitochondrial chaperone BCS1	20 DAA	17.12	0.000247051	protein.degradation.AAA type
MELO3C010497	Aspartyl protease-like protein	20 DAA	8.24	2.40572e-07	protein.degradation.aspartate protease
MELO3C010498	Nucellin-like aspartic protease	20 DAA	11.57	8.57094e-05	protein.degradation.aspartate protease
MELO3C005637	Rhomboid family protein	20 DAA	2.56	0.000674834	protein.degradation.serine protease
MELO3C007735	Ring finger protein, putative	20 DAA	2.41	0.0118138	protein.degradation.ubiquitin.E3.RING
MELO3C017147	RING finger and CHY zinc finger domain-containing protein	20 DAA	2.52	0.00010743	protein.degradation.ubiquitin.E3.RING
MELO3C006682	Ring finger protein, putative	20 DAA	3.03	0.00274182	protein.degradation.ubiquitin.E3.RING
MELO3C007321	F-box family protein	20 DAA	8.33	0.00222951	protein.degradation.ubiquitin.E3.SCF.FBOX
MELO3C006426	Calcium-dependent protein kinase, putative	20 DAA	2.83	0.00655762	protein.postranslational modification
MELO3C018507	Protein phosphatase 2c, putative	20 DAA	3.23	0.00444363	protein.postranslational modification
MELO3C020536	Protein phosphatase 2C	20 DAA	3.23	0.0104207	protein.postranslational modification
MELO3C008149	Putative receptor-like protein kinase	20 DAA	2.41	0.0265031	protein.postranslational modification.kinase.receptor like cytoplasmatic kinase VII
MELO3C023810	Putative receptor-like protein kinase family protein	20 DAA	2.55	0.0252136	protein.postranslational modification.kinase.receptor like cytoplasmatic kinase VII
MELO3C025012	Receptor kinase-like protein	20 DAA	6.6	0.0017899	protein.postranslational modification.kinase.receptor like cytoplasmatic kinase VII
MELO3C026310	Receptor-like kinase	20 DAA	10.53	0.00780504	protein.postranslational modification.kinase.receptor like cytoplasmatic kinase VII
MELO3C025066	Photosystem I P700 chlorophyll a apoprotein A1	20 DAA	3.35	0.00491644	PS.lightreaction.photosystem I.PSI polypeptide subunits
MELO3C011865	Chlorophyll a-b binding protein 7, chloroplastic	20 DAA	2.12	0.0293433	PS.lightreaction.photosystem II.LHC-II
MELO3C007153	Chlorophyll a-b binding protein 21, chloroplastic	20 DAA	2.42	0.00390659	PS.lightreaction.photosystem II.LHC-II
MELO3C019326	Glutaredoxin-C9	20 DAA	48.31	8.5043e-09	redox.glutaredoxins
MELO3C027009	PHD finger protein ALFIN-LIKE 2	20 DAA	0	1.65167e-17	RNA.regulation of transcription.Alfin-like
MELO3C010425	Ethylene-responsive transcription factor 5	20 DAA	3.68	6.52545e-07	RNA.regulation of transcription.AP2/EREBP, APETALA2/Ethylene-responsive element binding protein family
MELO3C019506	Ethylene-responsive transcription factor	20 DAA	7.39	0.00027038	RNA.regulation of transcription.AP2/EREBP, APETALA2/Ethylene-responsive element binding protein family
MELO3C024989	Ethylene-responsive transcription factor	20 DAA	8.77	0.00012026	RNA.regulation of transcription.AP2/EREBP, APETALA2/Ethylene-responsive element binding protein family
MELO3C005367	Dehydration responsive element binding transcription factor 1B	20 DAA	38.67	1.03687e-08	RNA.regulation of transcription.AP2/EREBP, APETALA2/Ethylene-responsive element binding protein family
MELO3C014053	Ethylene-responsive transcription factor 12	20 DAA	46.6	1.00678e-05	RNA.regulation of transcription.AP2/EREBP, APETALA2/Ethylene-responsive element binding protein family
MELO3C011116	BZIP transcription factor	20 DAA	3.47	0.00061062	RNA.regulation of transcription.bZIP transcription factor family
MELO3C013970	Protein YABBY	20 DAA	6.43	0.023998	RNA.regulation of transcription.C2C2(Zn) YABBY family
MELO3C018144	Scarecrow-like 1 transcription factor	20 DAA	4.5	4.20003e-05	RNA.regulation of transcription.GRAS transcription factor family
MELO3C022315	MADS-box transcription factor 8	20 DAA	0.29	2.5235e-09	RNA.regulation of transcription.MADS box transcription factor family
MELO3C026207	MYND-type zinc finger protein samB	20 DAA	0.51	0.0264498	RNA.regulation of transcription.unclassified
MELO3C021416	Zinc finger A20 and AN1 domain-containing stress-associated protein	20 DAA	2.52	0.0041656	RNA.regulation of transcription.unclassified
MELO3C017297	Aspartic proteinase nepenthesin-1, putative	20 DAA	4.77	9.59544e-09	RNA.regulation of transcription.unclassified
MELO3C026974	Aspartic proteinase nepenthesin-1, putative	20 DAA	5.27	0.00099062	RNA.regulation of transcription.unclassified
MELO3C024135	WRKY transcription factor 6	20 DAA	3.25	0.0103505	RNA.regulation of transcription.WRKY domain transcription factor family
MELO3C020489	WRKY transcription factor 1	20 DAA	3.42	0.00267909	RNA.regulation of transcription.WRKY domain transcription factor family
MELO3C009127	WRKY transcription factor 17	20 DAA	4.61	0.00125502	RNA.regulation of transcription.WRKY domain transcription factor family
MELO3C020963	WRKY transcription factor 16	20 DAA	4.94	1.56862e-05	RNA.regulation of transcription.WRKY domain transcription factor family
MELO3C007470	WRKY transcription factor, putative	20 DAA	6.68	0.0397095	RNA.regulation of transcription.WRKY domain transcription factor family
MELO3C026740	WRKY transcription factor 4	20 DAA	15.09	1.11126e-05	RNA.regulation of transcription.WRKY domain transcription factor family
MELO3C006037	Unknown protein	20 DAA	23.49	1.37314e-05	RNA.regulation of transcription.WRKY domain transcription factor family
MELO3C015406	RNA-dependent RNA polymerase family protein	20 DAA	2.49	0.00112311	RNA.transcription
MELO3C005284	RNA-dependent RNA polymerase	20 DAA	9.05	3.62998e-07	RNA.transcription
MELO3C021550	Cinnamoyl-CoA reductase	20 DAA	3.47	0.00454071	secondary metabolism.flavonoids.dihydroflavonols.dihydroflavonol 4-reductase
MELO3C026292	1-deoxy-D-xylulose 5-phosphate reductoisomerase	20 DAA	0.47	0.00732089	secondary metabolism.isoprenoids.non-mevalonate pathway.DXR
MELO3C018492	Cinnamyl alcohol dehydrogenase	20 DAA	0.45	0.00276524	secondary metabolism.phenylpropanoids.lignin biosynthesis.CAD
MELO3C017811	Phenylalanine ammonia-lyase	20 DAA	5.96	0.00502564	secondary metabolism.phenylpropanoids.lignin biosynthesis.PAL
MELO3C007636	Calcium-transporting ATPase 1	20 DAA	2.01	0.0203218	signalling.calcium
MELO3C018475	Elicitor-responsive protein	20 DAA	2.09	0.0134793	signalling.calcium
MELO3C005636	Calmodulin binding protein, putative	20 DAA	2.11	0.0361287	signalling.calcium
MELO3C004465	Calmodulin, putative	20 DAA	2.22	0.0280619	signalling.calcium
MELO3C018876	Calcium-binding EF-hand family protein-like	20 DAA	2.39	0.0445421	signalling.calcium
MELO3C008499	Protein IQ-domain 21	20 DAA	2.53	0.0246939	signalling.calcium
MELO3C017353	Calmodulin 24-like protein	20 DAA	3.01	7.33039e-06	signalling.calcium
MELO3C020263	Putative calmodulin-related protein	20 DAA	3.83	0.000126962	signalling.calcium
MELO3C016569	Centrin-2	20 DAA	7.11	0.0304864	signalling.calcium
MELO3C002490	Putative receptor-like protein kinase	20 DAA	2.06	0.0220052	signalling.receptor kinases.DUF 26
MELO3C015678	Receptor-like protein kinase	20 DAA	2.64	0.00745343	signalling.receptor kinases.DUF 26
MELO3C002504	Putative receptor-like protein kinase	20 DAA	4.01	0.000141953	signalling.receptor kinases.DUF 26
MELO3C002489	Putative receptor-like protein kinase	20 DAA	4.84	0.023099	signalling.receptor kinases.DUF 26
MELO3C011262	Serine/threonine-protein kinase	20 DAA	5.24	0.0303275	signalling.receptor kinases.DUF 26
MELO3C017200	Putative receptor protein kinase	20 DAA	2.15	0.047427	signalling.receptor kinases.leucine rich repeat XI
MELO3C015571	Leucine-rich repeat receptor-like protein kinase	20 DAA	2.18	0.0172698	signalling.receptor kinases.leucine rich repeat XI
MELO3C026677	Receptor-like protein kinase	20 DAA	2.6	0.000947749	signalling.receptor kinases.leucine rich repeat XI
MELO3C023665	Receptor-like kinase	20 DAA	2.85	1.3114e-05	signalling.receptor kinases.leucine rich repeat XI
MELO3C026359	Putative leucine-rich repeat receptor-like protein kinase family protein	20 DAA	2.92	0.00572812	signalling.receptor kinases.leucine rich repeat XI
MELO3C024423	Receptor-like protein kinase	20 DAA	5.64	1.04549e-08	signalling.receptor kinases.misc
MELO3C003119	70-kDa heat shock protein	20 DAA	2.22	1.68398e-05	stress.abiotic.heat
MELO3C005762	DCD (Development and Cell Death) domain protein	20 DAA	4.75	4.35225e-08	stress.abiotic.touch/wounding
MELO3C018892	Pollen Ole e 1 allergen and extensin	20 DAA	0.4	7.97621e-05	stress.abiotic.unspecified
MELO3C002128	Thaumatin-like protein	20 DAA	2.41	0.00469269	stress.biotic
MELO3C009531	Harpin inducing protein 1-like 9	20 DAA	2.73	0.0135883	stress.biotic
MELO3C009530	Harpin inducing protein 1-like 9	20 DAA	10.56	0.000192154	stress.biotic
MELO3C027425	Disease resistance-like protein	20 DAA	0.49	0.00271852	stress.biotic.PR-proteins
MELO3C004311	Disease resistance-like protein	20 DAA	2.25	0.000674834	stress.biotic.PR-proteins
MELO3C004290	Disease resistance-like protein	20 DAA	3.7	0.00491644	stress.biotic.PR-proteins
MELO3C026754	Respiratory burst oxidase-like protein	20 DAA	7.17	8.5043e-09	stress.biotic.respiratory burst
MELO3C007979	MLO-like protein	20 DAA	2.1	0.00747816	stress.biotic.signalling.MLO-like
MELO3C011997	Carbonic anhydrase	20 DAA	2.18	0.0393319	TCA / org transformation.carbonic anhydrases
MELO3C010762	Ferrochelatase, putative	20 DAA	2.05	0.00109225	tetrapyrrole synthesis.ferrochelatase
MELO3C002200	Putative ABC transporter ATP-binding protein PF0528	20 DAA	2.29	0.0104207	transport.ABC transporters and multidrug resistance systems
MELO3C024902	Multidrug resistance protein ABC transporter family	20 DAA	2.65	0.0103505	transport.ABC transporters and multidrug resistance systems
MELO3C012999	ABC transporter G family member	20 DAA	3.11	0.000546413	transport.ABC transporters and multidrug resistance systems
MELO3C007378	Glucose-6-phosphate/phosphate translocator 2	20 DAA	10.88	0.000559631	transport.metabolite transporters at the envelope membrane
MELO3C011102	Mitochondrial carrier protein	20 DAA	6.4	0.00243272	transport.metabolite transporters at the mitochondrial membrane
MELO3C011101	Mitochondrial carrier protein	20 DAA	11.72	0.000298073	transport.metabolite transporters at the mitochondrial membrane
MELO3C024466	Metal ion binding protein	20 DAA	3.07	0.0180882	transport.metal
MELO3C005632	Multidrug resistance protein MdtK	20 DAA	0.14	0.00422728	transport.misc
MELO3C026908	Metal ion binding protein, putative	20 DAA	8.78	4.56059e-10	transport.misc
MELO3C022005	Xenotropic and polytropic retrovirus receptor-like protein	20 DAA	2.5	0.00127449	transport.phosphate
MELO3C002952	Xenotropic and polytropic retrovirus receptor-like protein	20 DAA	3.25	1.62733e-05	transport.phosphate
MELO3C027013	Sugar transporter, putative	20 DAA	3.9	0.00187144	transport.sugars
MELO3C027010	Cytochrome p450	20 DAA	0	0.000880511	#N/A
MELO3C009141	Phosphatidylethanolamine binding protein, putative	20 DAA	0.13	0.0380393	#N/A
MELO3C005449	Chaperone protein dnaJ-like (OR)	20 DAA	0.21	1.41545e-20	#N/A
MELO3C023255	Plant-specific domain TIGR01615 family protein	20 DAA	0.27	9.59544e-09	#N/A
MELO3C017856	Unknown protein	20 DAA	0.34	2.1906e-05	#N/A
MELO3C023839	Auxin-regulated protein	20 DAA	0.37	2.65923e-05	#N/A
MELO3C012987	Disease resistance gene	20 DAA	0.4	2.34049e-06	#N/A
MELO3C009136	Abscisic acid receptor PYL4	20 DAA	0.42	0.0397492	#N/A
MELO3C016176	PH01B019A14.22 protein	20 DAA	0.46	0.0273604	#N/A
MELO3C020942	PQ loop repeat-containing protein	20 DAA	0.47	0.00027038	#N/A
MELO3C021153	Putative aldehyde dehydrogenase family protein	20 DAA	0.47	0.00278079	#N/A
MELO3C015184	JHL23C09.7 protein	20 DAA	2.01	0.00422546	#N/A
MELO3C022678	Protein TIFY	20 DAA	2.02	0.0389748	#N/A
MELO3C006546	Probable membrane-associated kinase regulator 1	20 DAA	2.04	0.000759537	#N/A
MELO3C025780	Cytokinin riboside 5'-monophosphate phosphoribohydrolase-like	20 DAA	2.08	0.0414667	#N/A
MELO3C014561	WGS project CAID00000000 data, contig chromosome 12	20 DAA	2.09	0.0397492	#N/A
MELO3C004975	Putative uncharacterized protein At2g28140/F24D13.7	20 DAA	2.13	0.0270031	#N/A
MELO3C010760	Pollen specific protein sf21, putative	20 DAA	2.16	0.00308234	#N/A
MELO3C026881	Unknown protein	20 DAA	2.19	0.00832323	#N/A
MELO3C026419	C2 domain-containing protein	20 DAA	2.31	0.0135883	#N/A
MELO3C005874	Abscisic acid receptor PYL8	20 DAA	2.32	0.000563103	#N/A
MELO3C023987	Putative uncharacterized protein P0046B10.2-1	20 DAA	2.33	0.0015943	#N/A
MELO3C012345	Unknown protein	20 DAA	2.36	0.0104207	#N/A
MELO3C018580	Phloem filament protein	20 DAA	2.37	0.00012026	#N/A
MELO3C001444	Unknown protein	20 DAA	2.4	9.16524e-06	#N/A
MELO3C009125	Putative uncharacterized protein xy1420	20 DAA	2.41	0.000560825	#N/A
MELO3C016060	Unknown protein	20 DAA	2.42	0.0315853	#N/A
MELO3C003416	Unknown protein	20 DAA	2.53	9.16524e-06	#N/A
MELO3C021447	Stress responsive A/B barrel domain family protein	20 DAA	2.53	0.000306219	#N/A
MELO3C003210	Phosphatidylcholine:ceramide cholinephosphotransferase 2, putative	20 DAA	2.74	0.000508726	#N/A
MELO3C005258	MACPF domain-containing protein	20 DAA	2.75	0.037349	#N/A
MELO3C000076	LOB domain-containing protein	20 DAA	2.75	0.0497022	#N/A
MELO3C010262	Stress induced protein	20 DAA	2.81	0.0270801	#N/A
MELO3C016124	UNE1-like protein	20 DAA	2.83	0.0484783	#N/A
MELO3C005591	[Protein-PII] uridylyltransferase	20 DAA	2.84	0.000673939	#N/A
MELO3C021614	Hop-interacting protein THI031	20 DAA	2.96	0.00027038	#N/A
MELO3C002437	Unknown protein	20 DAA	2.99	0.000759537	#N/A
MELO3C026880	Unknown protein	20 DAA	3.28	0.0197936	#N/A
MELO3C014759	Disease resistance	20 DAA	3.29	0.005789	#N/A
MELO3C016513	Metallothionein-like protein	20 DAA	3.31	0.00127062	#N/A
MELO3C008140	F28K20.6 protein	20 DAA	3.39	0.000105415	#N/A
MELO3C015630	Harpin-induced protein-related-like	20 DAA	3.5	0.0135883	#N/A
MELO3C023928	At2g31940/F20M17.2	20 DAA	3.99	0.0303275	#N/A
MELO3C019599	Coiled-coil domain-containing protein 109A	20 DAA	4.03	0.000395838	#N/A
MELO3C008804	Emb|CAB87627.1	20 DAA	4.28	0.00188127	#N/A
MELO3C026137	F28K20.6 protein	20 DAA	4.32	0.0397492	#N/A
MELO3C017124	Unknown protein	20 DAA	4.38	0.0164425	#N/A
MELO3C004554	Arabinogalactan peptide 22	20 DAA	4.39	0.0224689	#N/A
MELO3C023478	Isopentenyl-diphosphate Delta-isomerase	20 DAA	4.47	0.0184124	#N/A
MELO3C009681	Unknown protein	20 DAA	4.48	0.0304864	#N/A
MELO3C008176	Unknown protein	20 DAA	4.84	0.00907301	#N/A
MELO3C005227	Unknown protein	20 DAA	4.86	0.00907301	#N/A
MELO3C024075	CAA303718.1 protein	20 DAA	5.05	6.52842e-09	#N/A
MELO3C017469	Unknown protein	20 DAA	5.11	0.0207872	#N/A
MELO3C005796	Unknown protein	20 DAA	5.64	0.00221576	#N/A
MELO3C000911	RNA-dependent RNA polymerase	20 DAA	8.18	0.000782886	#N/A
MELO3C020261	C2 domain-containing protein	20 DAA	8.37	8.02051e-06	#N/A
MELO3C005964	Zinc ion binding protein	20 DAA	9.28	1.41604e-07	#N/A
MELO3C012630	Unknown protein	20 DAA	9.94	0.000232641	#N/A
MELO3C006036	Putative WRKY transcription factor 30	20 DAA	15.3	1.98622e-07	#N/A
MELO3C006038	WRKY transcription factor 6	20 DAA	29.27	2.59553e-05	#N/A
MELO3C002319	Pectate lyase	30 DAA	0.41	0.0258637	cell wall.degradation.pectate lyases and polygalacturonases
MELO3C003990	BURP domain protein	30 DAA	2.75	0.0214583	cell wall.degradation.pectate lyases and polygalacturonases
MELO3C021999	Expansin protein	30 DAA	0.39	0.0167598	cell wall.modification
MELO3C008578	F-box protein PP2-B1	30 DAA	0.29	9.74559e-05	cell.organisation
MELO3C020519	Exocyst complex component	30 DAA	0.19	1.87188e-06	cell.vesicle transport
MELO3C017208	Synaptosomal associated protein, putative	30 DAA	0.24	0.000321865	cell.vesicle transport
MELO3C004694	NAC domain protein,	30 DAA	0.11	0.000321865	development.unspecified
MELO3C013287	NAC domain protein,	30 DAA	0.14	2.40037e-06	development.unspecified
MELO3C013641	NAC domain-containing protein, putative	30 DAA	0.15	3.61366e-07	development.unspecified
MELO3C003658	Senescence-associated protein SAG102	30 DAA	2	0.0439303	development.unspecified
MELO3C009934	WAT1-related protein	30 DAA	2.05	0.0480649	development.unspecified
MELO3C025079	Universal stress protein family protein	30 DAA	2.67	0.0212603	development.unspecified
MELO3C008026	WAT1-related protein	30 DAA	2.67	0.0265454	development.unspecified
MELO3C010177	WAT1-related protein	30 DAA	10.98	1.87188e-06	development.unspecified
MELO3C022688	SAUR33-auxin-responsive SAUR family member	30 DAA	3.4	0.0454118	hormone metabolism.auxin.induced-regulated-responsive-activated
MELO3C016911	Cytokinin oxidase/dehydrogenase 1	30 DAA	0.43	0.0377413	hormone metabolism.cytokinin.synthesis-degradation
MELO3C004195	Universal stress protein A-like protein	30 DAA	2.48	0.00640482	hormone metabolism.ethylene.induced-regulated-responsive-activated
MELO3C013916	Ethylene responsive transcription factor 1a	30 DAA	3.6	0.0148016	hormone metabolism.ethylene.signal transduction
MELO3C006430	Ethylene-responsive transcription factor 1B, putative	30 DAA	3.81	0.0258637	hormone metabolism.ethylene.signal transduction
MELO3C017645	Ethylene-responsive transcription factor	30 DAA	3.89	0.0258637	hormone metabolism.ethylene.signal transduction
MELO3C005801	1-aminocyclopropane-1-carboxylate oxidase, putative	30 DAA	0.32	0.000349085	hormone metabolism.ethylene.synthesis-degradation
MELO3C004619	1-aminocyclopropane-1-carboxylate oxidase	30 DAA	2.21	0.0327644	hormone metabolism.ethylene.synthesis-degradation.1-aminocyclopropane-1-carboxylate oxidase
MELO3C019871	Probable phytol kinase 1, chloroplastic	30 DAA	2.13	0.0140776	lipid metabolism.Phospholipid synthesis.phosphatidate cytidylyltransferase
MELO3C013941	Glycogenin-2	30 DAA	0.29	0.0149301	major CHO metabolism.synthesis.starch
MELO3C021249	Galactinol synthase	30 DAA	0.25	0.00175054	minor CHO metabolism.raffinose family.galactinol synthases.putative
MELO3C024400	Putative phosphatase	30 DAA	0.38	0.0034071	misc.acid and other phosphatases
MELO3C006865	L-threonine 3-dehydrogenase	30 DAA	2.13	0.0407106	misc.alcohol dehydrogenases
MELO3C021842	Cytochrome P450	30 DAA	0.26	0.00403819	misc.cytochrome P450
MELO3C019884	Cytochrome P450	30 DAA	0.34	0.0480215	misc.cytochrome P450
MELO3C005255	Dynamin	30 DAA	0.37	0.0377957	misc.dynamin
MELO3C010272	Dimethylaniline monooxygenase, putative	30 DAA	0.1	0.0240202	misc.oxidases - copper, flavone etc
MELO3C026870	Peroxidase	30 DAA	0.26	0.00027658	misc.peroxidases
MELO3C004455	Blue copper protein	30 DAA	0.18	0.0381853	misc.plastocyanin-like
MELO3C018699	UDP-glycosyltransferase 74 F1	30 DAA	0.34	0.0449157	misc.UDP glucosyl and glucoronyl transferases
MELO3C022359	Conserved hypothetical membrane protein	30 DAA	0.19	5.6755e-05	mitochondrial electron transport / ATP synthesis.cytochrome c oxidase
MELO3C017652	Derlin-2, putative	30 DAA	0.33	0.000247088	mitochondrial electron transport / ATP synthesis.NADH-DH.localisation not clear
MELO3C015459	Cytidine deaminase	30 DAA	2.39	0.0493871	nucleotide metabolism.degradation
MELO3C011984	Pyrrolidone-carboxylate peptidase	30 DAA	2.57	0.00699336	protein.degradation
MELO3C025549	Proteasome-associated ATPase	30 DAA	0.31	0.0349242	protein.degradation.AAA type
MELO3C010498	Nucellin-like aspartic protease	30 DAA	0.16	0.0207481	protein.degradation.aspartate protease
MELO3C007937	Probable aspartic protease	30 DAA	0.24	0.0170458	protein.degradation.aspartate protease
MELO3C011392	Subtilisin-like serine protease	30 DAA	5	0.000145785	protein.degradation.subtilases
MELO3C024304	Ring finger protein, putative	30 DAA	0.08	0.000782584	protein.degradation.ubiquitin.E3.RING
MELO3C013502	U-box domain-containing protein	30 DAA	0.31	0.00406049	protein.degradation.ubiquitin.E3.RING
MELO3C007990	Zinc finger, RING-type	30 DAA	2.46	0.0444577	protein.degradation.ubiquitin.E3.RING
MELO3C020554	RING finger protein	30 DAA	2.77	0.000569093	protein.degradation.ubiquitin.E3.RING
MELO3C014507	F-box family protein	30 DAA	2.2	0.0378322	protein.degradation.ubiquitin.E3.SCF.FBOX
MELO3C003219	Whole genome shotgun assembly, allelic scaffold set, scaffold scaffoldA_224	30 DAA	0.45	0.0252697	protein.folding
MELO3C008091	Protein phosphatase 2c, putative	30 DAA	0.12	0.000636498	protein.postranslational modification
MELO3C006335	Kinase family protein	30 DAA	0.24	0.00652555	protein.postranslational modification
MELO3C002150	Mitogen-activated protein kinase kinase	30 DAA	2.87	0.0184354	protein.postranslational modification
MELO3C025720	Serine/threonine protein kinase, putative	30 DAA	3.28	0.0353606	protein.postranslational modification
MELO3C007565	Serine/threonine-protein kinase 3	30 DAA	7.04	0.0124174	protein.postranslational modification
MELO3C017070	Probable receptor-like protein kinase	30 DAA	0.09	2.08592e-05	protein.postranslational modification.kinase.receptor like cytoplasmatic kinase VII
MELO3C024426	Receptor-like protein kinase	30 DAA	0.16	0.000440197	protein.postranslational modification.kinase.receptor like cytoplasmatic kinase VII
MELO3C012049	Probable receptor-like protein kinase	30 DAA	0.28	0.00157361	protein.postranslational modification.kinase.receptor like cytoplasmatic kinase VII
MELO3C004155	Putative receptor-like protein kinase 3	30 DAA	0.34	0.033271	protein.postranslational modification.kinase.receptor like cytoplasmatic kinase VII
MELO3C008149	Putative receptor-like protein kinase	30 DAA	0.38	0.0261575	protein.postranslational modification.kinase.receptor like cytoplasmatic kinase VII
MELO3C003918	Receptor-like protein kinase	30 DAA	8.04	3.37339e-05	protein.postranslational modification.kinase.receptor like cytoplasmatic kinase VII
MELO3C016556	Chlorophyll a-b-binding protein 5, chloroplastic	30 DAA	2.51	0.00133402	PS.lightreaction.photosystem II.LHC-II
MELO3C002727	Chlorophyll a-b binding protein 3, chloroplastic	30 DAA	2.84	0.00175054	PS.lightreaction.photosystem II.LHC-II
MELO3C012099	Ribonuclease T2	30 DAA	0.38	0.0312273	RNA.processing.ribonucleases
MELO3C015543	Ethylene-responsive transcription factor	30 DAA	5.87	0.0318285	RNA.regulation of transcription.AP2/EREBP, APETALA2/Ethylene-responsive element binding protein family
MELO3C019506	Ethylene-responsive transcription factor	30 DAA	7.64	0.0238848	RNA.regulation of transcription.AP2/EREBP, APETALA2/Ethylene-responsive element binding protein family
MELO3C014406	Myc-like anthocyanin regulatory protein	30 DAA	0.29	0.00245253	RNA.regulation of transcription.bHLH,Basic Helix-Loop-Helix family
MELO3C011110	Transcription factor	30 DAA	2.13	0.020144	RNA.regulation of transcription.bHLH,Basic Helix-Loop-Helix family
MELO3C006854	Transcription factor bHLH36	30 DAA	2.79	0.0144387	RNA.regulation of transcription.bHLH,Basic Helix-Loop-Helix family
MELO3C003421	Transcription factor	30 DAA	2.79	0.048738	RNA.regulation of transcription.bHLH,Basic Helix-Loop-Helix family
MELO3C007655	BZIP transcription factor family protein	30 DAA	0.33	0.0148016	RNA.regulation of transcription.bZIP transcription factor family
MELO3C009378	Putative zinc finger protein	30 DAA	2.96	0.0381853	RNA.regulation of transcription.C2H2 zinc finger family
MELO3C014056	DELLA protein GAI	30 DAA	0.23	0.0343753	RNA.regulation of transcription.GRAS transcription factor family
MELO3C023514	Homeobox-leucine zipper protein 14	30 DAA	0.16	0.000377727	RNA.regulation of transcription.HB,Homeobox transcription factor family
MELO3C013826	Lysine-specific demethylase 5B	30 DAA	0.09	0.000321865	RNA.regulation of transcription.JUMONJI family
MELO3C016789	MYB transcription factor	30 DAA	2.47	0.0312273	RNA.regulation of transcription.MYB domain transcription factor family
MELO3C024440	Myb transcription factor	30 DAA	2.74	0.0399921	RNA.regulation of transcription.MYB-related transcription factor family
MELO3C009160	Trihelix transcription factor GT-3b	30 DAA	0.34	0.0493871	RNA.regulation of transcription.Trihelix, Triple-Helix transcription factor family
MELO3C017297	Aspartic proteinase nepenthesin-1, putative	30 DAA	0.26	0.00777416	RNA.regulation of transcription.unclassified
MELO3C002768	Putative mitochondrial transcription termination factor family protein	30 DAA	2.07	0.0213173	RNA.regulation of transcription.unclassified
MELO3C009097	WRKY transcription factor, putative	30 DAA	5.92	0.000189811	RNA.regulation of transcription.WRKY domain transcription factor family
MELO3C005284	RNA-dependent RNA polymerase	30 DAA	0.18	0.0272389	RNA.transcription
MELO3C015265	Calmodulin-binding protein, putative, expressed	30 DAA	0.08	0.000287767	signalling.calcium
MELO3C017353	Calmodulin 24-like protein	30 DAA	0.21	0.00448265	signalling.calcium
MELO3C005636	Calmodulin binding protein, putative	30 DAA	0.24	0.0211527	signalling.calcium
MELO3C026342	Calmodulin	30 DAA	0.31	0.000349085	signalling.calcium
MELO3C004433	Calcium uptake protein 1, mitochondrial-like	30 DAA	2.38	0.00699336	signalling.calcium
MELO3C021939	Guanine nucleotide-binding protein alpha-2 subunit	30 DAA	0.29	0.00694954	signalling.G-proteins
MELO3C004462	TBC1 domain family member	30 DAA	0.4	0.0257233	signalling.G-proteins
MELO3C026558	Glutamate receptor	30 DAA	0.24	0.0225028	signalling.in sugar and nutrient physiology
MELO3C006593	Histidine-containing phosphotransfer protein, putative	30 DAA	2.24	0.00573074	signalling.phosphorelay
MELO3C002501	Cysteine-rich receptor-like protein kinase	30 DAA	0.3	0.0260209	signalling.receptor kinases.DUF 26
MELO3C015414	Leucine-rich repeat receptor-like protein kinase	30 DAA	0.12	0.000188266	signalling.receptor kinases.leucine rich repeat XI
MELO3C024198	Probable leucine-rich repeat receptor-like protein kinase	30 DAA	0.17	0.0328355	signalling.receptor kinases.leucine rich repeat XI
MELO3C023665	Receptor-like kinase	30 DAA	0.2	0.000430859	signalling.receptor kinases.leucine rich repeat XI
MELO3C018552	Putative receptor protein kinase	30 DAA	0.34	0.0319824	signalling.receptor kinases.leucine rich repeat XI
MELO3C024423	Receptor-like protein kinase	30 DAA	0.43	0.0374633	signalling.receptor kinases.misc
MELO3C011183	MTD1	30 DAA	2.29	0.0377957	stress.abiotic
MELO3C003119	70-kDa heat shock protein	30 DAA	0.27	0.000418607	stress.abiotic.heat
MELO3C018045	Chaperone DnaK	30 DAA	0.45	0.0467402	stress.abiotic.heat
MELO3C026732	Chaperone protein dnaJ	30 DAA	2.34	0.00699336	stress.abiotic.heat
MELO3C022143	TIR-NBS-LRR disease resistance-like protein	30 DAA	0.35	0.0357831	stress.biotic.PR-proteins
MELO3C025761	MLO-like protein	30 DAA	0.13	0.0357831	stress.biotic.signalling.MLO-like
MELO3C011997	Carbonic anhydrase	30 DAA	0.34	0.00448265	TCA / org transformation.carbonic anhydrases
MELO3C016238	Aminotransferase	30 DAA	0.24	0.00124796	tetrapyrrole synthesis.GSA
MELO3C009871	Aquaporin	30 DAA	0.39	0.0113189	transport.Major Intrinsic Proteins.NIP
MELO3C025401	Glucose-6-phosphate/phosphate-translocator	30 DAA	4.82	0.0343753	transport.metabolite transporters at the envelope membrane
MELO3C000341	Mate efflux family protein	30 DAA	27.24	9.00364e-07	transport.misc
MELO3C001235	Mate efflux family protein	30 DAA	48.01	0.00028032	transport.misc
MELO3C024959	Oligopeptide transporter, putative	30 DAA	0.27	0.0444215	transport.peptides and oligopeptides
MELO3C008139	Metal transporter protein	30 DAA	0.41	0.0261575	transport.peptides and oligopeptides
MELO3C005964	Zinc ion binding protein	30 DAA	0.1	9.67634e-05	#N/A
MELO3C005449	Chaperone protein dnaJ-like (OR)	30 DAA	0.11	5.04484e-15	#N/A
MELO3C004685	Protein FANTASTIC FOUR 3	30 DAA	0.11	0.000440197	#N/A
MELO3C016838	Unknown protein	30 DAA	0.13	0.00777416	#N/A
MELO3C001702	Unknown protein	30 DAA	0.14	0.0219252	#N/A
MELO3C010587	Gb|AAC79135.1	30 DAA	0.17	1.89738e-05	#N/A
MELO3C025651	UNE1-like protein	30 DAA	0.17	0.000349085	#N/A
MELO3C005555	At1g62520-like protein	30 DAA	0.19	0.0257233	#N/A
MELO3C022429	Hfr-2-like protein	30 DAA	0.2	6.35579e-08	#N/A
MELO3C016295	Unknown protein	30 DAA	0.2	0.00288297	#N/A
MELO3C014892	Unknown protein	30 DAA	0.21	0.0390544	#N/A
MELO3C005258	MACPF domain-containing protein	30 DAA	0.22	0.00315938	#N/A
MELO3C016294	Unknown protein	30 DAA	0.23	0.0124174	#N/A
MELO3C023644	Subtilase family protein	30 DAA	0.27	1.89738e-05	#N/A
MELO3C010869	EF hand family protein	30 DAA	0.27	0.00640482	#N/A
MELO3C009159	ALC-interacting protein 1	30 DAA	0.29	0.0214583	#N/A
MELO3C003976	Clathrin assembly protein, putative	30 DAA	0.29	0.0343753	#N/A
MELO3C021170	Kelch-like protein	30 DAA	0.3	0.00175054	#N/A
MELO3C020034	U-box domain-containing protein 62	30 DAA	0.3	0.0252887	#N/A
MELO3C012232	IST1-like protein	30 DAA	0.31	0.0349242	#N/A
MELO3C018563	Glutamyl-tRNA(Gln) amidotransferase subunit A, putative	30 DAA	0.34	0.0367811	#N/A
MELO3C007138	Glutamate-gated kainate-type ion channel receptor subunit GluR5	30 DAA	0.36	0.00448265	#N/A
MELO3C005898	Major facilitator superfamily domain-containing protein	30 DAA	0.43	0.0343753	#N/A
MELO3C018718	Unknown protein	30 DAA	2.08	0.0444215	#N/A
MELO3C006178	Protein little zipper 2	30 DAA	2.09	0.0235353	#N/A
MELO3C021923	COSII_At2g15890-like protein	30 DAA	2.12	0.0184354	#N/A
MELO3C022354	Light-regulated protein, putative	30 DAA	2.12	0.0374633	#N/A
MELO3C010939	Unknown protein	30 DAA	2.15	0.00816118	#N/A
MELO3C021455	Senescence-associated protein	30 DAA	2.15	0.0177227	#N/A
MELO3C025898	Toprim domain-containing protein	30 DAA	2.16	0.0258637	#N/A
MELO3C016562	Putative wound-induced protein	30 DAA	2.17	0.0310734	#N/A
MELO3C018766	Unknown protein	30 DAA	2.31	0.0399921	#N/A
MELO3C016938	Protein GLUTAMINE DUMPER 5	30 DAA	2.38	0.0444215	#N/A
MELO3C002726	Unknown protein	30 DAA	2.58	0.00867585	#N/A
MELO3C020942	PQ loop repeat-containing protein	30 DAA	2.64	0.00163686	#N/A
MELO3C019992	Hypoxia-responsive family protein-like	30 DAA	2.66	0.00288297	#N/A
MELO3C021091	Plant-specific domain TIGR01615 family protein	30 DAA	2.68	0.00262021	#N/A
MELO3C007318	Unknown protein	30 DAA	2.7	0.0444215	#N/A
MELO3C018571	Spinster-like protein	30 DAA	2.71	0.00501666	#N/A
MELO3C009935	WAT1-related protein	30 DAA	2.73	0.00777416	#N/A
MELO3C009230	Legume-specific protein	30 DAA	2.76	0.0169856	#N/A
MELO3C004434	Serine-rich protein	30 DAA	2.81	0.00315938	#N/A
MELO3C026052	Unknown protein	30 DAA	2.99	0.0378322	#N/A
MELO3C003817	ST225	30 DAA	3.2	0.000400292	#N/A
MELO3C025477	Plant-specific domain TIGR01589 family protein	30 DAA	3.28	0.00028032	#N/A
MELO3C007317	Unknown protein	30 DAA	3.37	0.00122591	#N/A
MELO3C007322	Unknown protein	30 DAA	3.45	0.0444215	#N/A
MELO3C007316	Unknown protein	30 DAA	3.51	0.0312273	#N/A
MELO3C023587	Unknown protein	30 DAA	3.79	0.0377957	#N/A
MELO3C020218	Unknown protein	30 DAA	4.38	0.0175169	#N/A
MELO3C004593	Emb|CAB83157.1	30 DAA	4.68	0.000882301	#N/A
MELO3C002674	Unknown protein	30 DAA	5.42	0.0399921	#N/A
MELO3C018447	Unknown protein	30 DAA	17.53	0.0275103	#N/A
MELO3C006680	Fumarylacetoacetate hydrolase domain-containing protein 1	ripe	2.13	0.0137976	amino acid metabolism.degradation.aromatic aa.tyrosine
MELO3C015327	L-asparaginase, putative	ripe	2.31	0.0109659	amino acid metabolism.degradation.aspartate family.asparagine.L-asparaginase
MELO3C020432	Adenosylhomocysteinase	ripe	2.16	0.0357826	amino acid metabolism.degradation.aspartate family.methionine
MELO3C025360	Lactoylglutathione lyase	ripe	0.18	0.00128456	amino acid metabolism.degradation.aspartate family.threonine
MELO3C008063	2-oxoisovalerate dehydrogenase alpha subunit, mitochondrial, putative, expressed	ripe	2.73	0.0046454	amino acid metabolism.degradation.branched chain group.shared
MELO3C021545	L-aspartate oxidase, putative	ripe	0.22	0.00977404	amino acid metabolism.degradation.central amino acid metabolism.aspartate
MELO3C022076	Proline dehydrogenase	ripe	0.36	0.0443207	amino acid metabolism.degradation.glutamate family.proline
MELO3C014175	Phospho-2-dehydro-3-deoxyheptonate aldolase	ripe	2.7	0.000463979	amino acid metabolism.synthesis.aromatic aa.chorismate.3-deoxy-D-arabino-heptulosonate 7-phosphate synthase
MELO3C004475	Arogenate dehydrogenase	ripe	0.25	0.000388791	amino acid metabolism.synthesis.aromatic aa.tyrosine.arogenate dehydrogenase \& prephenate dehydrogenase
MELO3C012247	Homocysteine s-methyltransferase	ripe	0.3	0.0226499	amino acid metabolism.synthesis.aspartate family.methionine
MELO3C014294	Homocysteine s-methyltransferase	ripe	2.74	0.0358424	amino acid metabolism.synthesis.aspartate family.methionine.homocysteine S-methyltransferase
MELO3C015151	Alanine:glyoxylate aminotransferase	ripe	2.16	0.0100915	amino acid metabolism.synthesis.central amino acid metabolism.alanine.alanine-glyoxylate aminotransferase
MELO3C026229	Argininosuccinate synthase, putative	ripe	2.54	0.00894426	amino acid metabolism.synthesis.glutamate family.arginine.arginosuccinate synthase
MELO3C017899	Aspartate racemase	ripe	2.14	0.01693	amino acid metabolism.synthesis.glutamate family.arginine.aspartate racemase
MELO3C015399	Cysteine synthase	ripe	2.35	0.00621178	amino acid metabolism.synthesis.serine-glycine-cysteine group.cysteine.OASTL
MELO3C024900	Serine acetyltransferase 4	ripe	2.67	0.0210262	amino acid metabolism.synthesis.serine-glycine-cysteine group.cysteine.SAT
MELO3C022507	Fasciclin-like arabinogalactan protein 13	ripe	0.34	0.026069	cell wall.cell wall proteins.AGPs.AGP
MELO3C006455	Cellulose synthase, putative	ripe	2.53	0.00113269	cell wall.cellulose synthesis.cellulose synthase
MELO3C017382	Beta-D-glucosidase	ripe	2.58	0.0313216	cell wall.degradation.cellulases and beta -1,4-glucanases
MELO3C018667	Beta-xylosidase 4	ripe	0.15	0.00296214	cell wall.degradation.mannan-xylose-arabinose-fucose
MELO3C000985	Polygalacturonase	ripe	2.28	0.0225666	cell wall.degradation.pectate lyases and polygalacturonases
MELO3C027277	Polygalacturonase, putative	ripe	2.92	0.0456446	cell wall.degradation.pectate lyases and polygalacturonases
MELO3C010662	Polygalacturonase-1 non-catalytic subunit beta	ripe	3.81	0.00189435	cell wall.degradation.pectate lyases and polygalacturonases
MELO3C020005	Expansin	ripe	3.67	2.18595e-05	cell wall.modification
MELO3C026945	Xyloglucan endotransglucosylase/hydrolase protein 2, putative	ripe	4.26	0.000130266	cell wall.modification
MELO3C003134	Expansin 10	ripe	4.93	0.000965371	cell wall.modification
MELO3C017480	Xyloglucan endotransglucosylase/hydrolase 2	ripe	5.75	2.75712e-08	cell wall.modification
MELO3C003529	Pectinesterase	ripe	0.43	0.0151403	cell wall.pectin*esterases.PME
MELO3C015962	Pectinesterase	ripe	4.11	0.019582	cell wall.pectin*esterases.PME
MELO3C020428	Putative UDP-glucose 4-epimerase	ripe	3.16	0.000127549	cell wall.precursor synthesis.GAE
MELO3C005640	UDP-glucose 4-epimerase	ripe	2.56	0.00366356	cell wall.precursor synthesis.UGE
MELO3C009718	EFR3-like protein	ripe	0.48	0.0348317	cell.cycle
MELO3C002910	Cyclin D1	ripe	2.76	0.00102721	cell.cycle
MELO3C013544	Cyclin d, putative	ripe	7.02	0.0107503	cell.cycle
MELO3C020806	Peptidyl-prolyl cis-trans isomerase	ripe	0.42	0.015349	cell.cycle.peptidylprolyl isomerase
MELO3C009002	Putative regulator of chromosome condensation (RCC1) family protein	ripe	0.49	0.0262611	cell.division
MELO3C011912	Regulator of chromosome condensation (RCC1)like protein putative	ripe	2.31	0.00564301	cell.division
MELO3C019670	Mitotic spindle assembly checkpoint protein MAD2B	ripe	2.56	0.00784564	cell.division
MELO3C020652	Membrane protein insertase YidC	ripe	2.08	0.0056752	cell.division.plastid
MELO3C005216	Cell division protein FtsZ	ripe	2.28	0.01035	cell.division.plastid
MELO3C009273	Actin depolymerizing factor	ripe	0.19	1.80515e-07	cell.organisation
MELO3C023342	Putative kinesin	ripe	0.24	0.0189667	cell.organisation
MELO3C018532	Tubulin alpha chain, putative	ripe	0.27	0.0061386	cell.organisation
MELO3C019823	Kinesin-1	ripe	0.28	0.00694883	cell.organisation
MELO3C013420	Kinesin-related protein	ripe	0.34	0.0222057	cell.organisation
MELO3C004213	F-box protein PP2-B3	ripe	0.35	0.00715664	cell.organisation
MELO3C003524	Kinesin-like protein	ripe	0.37	0.0237836	cell.organisation
MELO3C016777	Kinesin-like protein	ripe	0.38	0.0394036	cell.organisation
MELO3C008578	F-box protein PP2-B1	ripe	0.41	0.00296214	cell.organisation
MELO3C016255	Ankyrin repeat-containing protein, putative	ripe	0.47	0.0226499	cell.organisation
MELO3C017847	Cobalamin synthesis protein P47K	ripe	2.11	0.0434566	cell.organisation
MELO3C009317	Interactor of constitutive active ROPs	ripe	3.24	0.000144883	cell.organisation
MELO3C003249	Hepatocyte growth factor-regulated tyrosine kinase substrate, putative	ripe	0.48	0.0327912	cell.vesicle transport
MELO3C026390	Heat-intolerant 1	ripe	2.25	0.0160441	cell.vesicle transport
MELO3C022501	Syntaxin-binding protein 2	ripe	2.95	0.0481134	cell.vesicle transport
MELO3C009168	Pyridoxal biosynthesis lyase PdxS	ripe	0.43	0.0140688	Co-factor and vitamine metabolism
MELO3C011756	Riboflavin biosynthesis protein RibF	ripe	0.49	0.0389859	Co-factor and vitamine metabolism.riboflavin
MELO3C018727	Haloacid dehalogenase (HAD) family hydrolase	ripe	2.07	0.0224809	Co-factor and vitamine metabolism.riboflavin
MELO3C025408	Thiamine thiazole synthase	ripe	0.18	0.00197392	Co-factor and vitamine metabolism.thiamine
MELO3C018533	Protein kinase	ripe	2.03	0.0152881	development.multitarget.target of rapamycin
MELO3C014895	Squamosa promoter-binding protein	ripe	3.13	0.0108466	development.squamosa promoter binding like (SPL)
MELO3C026305	B12D-like protein	ripe	0.09	0.000574342	development.unspecified
MELO3C012114	NAC domain-containing protein, putative	ripe	0.19	0.00559403	development.unspecified
MELO3C021587	NAC domain protein,	ripe	0.21	0.0131673	development.unspecified
MELO3C010632	NAC domain-containing protein, putative	ripe	0.23	0.00178455	development.unspecified
MELO3C021520	WAT1-related protein	ripe	0.26	0.0393319	development.unspecified
MELO3C019125	WAT1-related protein	ripe	0.32	0.0454072	development.unspecified
MELO3C008790	NAC-domain containing protein	ripe	0.33	0.0319378	development.unspecified
MELO3C021804	snRNA-activating protein complex subunit, putative	ripe	0.42	0.0254827	development.unspecified
MELO3C020811	Senescence-related protein	ripe	0.45	0.00744658	development.unspecified
MELO3C016755	DNA-directed RNA polymerase	ripe	2.33	0.00169761	development.unspecified
MELO3C017754	NAC domain-containing protein, putative	ripe	2.53	0.0222037	development.unspecified
MELO3C005869	Bidirectional sugar transporter N3	ripe	2.58	0.0355737	development.unspecified
MELO3C007269	Auxin-repressed protein	ripe	2.8	0.00165643	development.unspecified
MELO3C023874	cDNA, clone: J065136J21, full insert sequence	ripe	3.05	0.0361686	development.unspecified
MELO3C026923	Kiwellin	ripe	3.21	0.00349613	development.unspecified
MELO3C025741	Tetraspanin-3	ripe	4.21	0.000941128	development.unspecified
MELO3C014922	NAC domain protein,	ripe	6.15	0.0137862	development.unspecified
MELO3C008025	WAT1-related protein	ripe	11.5	0.00105852	development.unspecified
MELO3C005711	Heavy-metal-associated domain-containing protein	ripe	0.43	0.0160614	DNA.repair
MELO3C005714	Type II DNA topoisomerase VI subunit A 1	ripe	0.2	0.0131673	DNA.synthesis/chromatin structure
MELO3C026349	RecA	ripe	0.41	0.0181626	DNA.synthesis/chromatin structure
MELO3C011159	DNA polymerase I family protein expressed	ripe	0.42	0.038631	DNA.synthesis/chromatin structure
MELO3C025378	Maturase-like protein	ripe	0.48	0.0481584	DNA.synthesis/chromatin structure
MELO3C013306	Ankyrin repeat protein, putative	ripe	2.31	0.00219106	DNA.synthesis/chromatin structure
MELO3C023986	DNA topoisomerase 2	ripe	11.08	0.00154914	DNA.synthesis/chromatin structure
MELO3C011045	Histone H3	ripe	0.47	0.0386227	DNA.synthesis/chromatin structure.histone
MELO3C026830	6-phosphofructo-2-kinase/fructose-2, 6-bisphosphatase	ripe	0.48	0.0389859	DNA.synthesis/chromatin structure.retrotransposon/transposase
MELO3C018479	Kynurenine formamidase	ripe	2.72	0.0061395	DNA.unspecified
MELO3C017100	Aldehyde dehydrogenase, putative	ripe	3.14	0.048678	fermentation.aldehyde dehydrogenase
MELO3C002350	Malate synthase	ripe	0.19	0.0094769	gluconeogenesis / glyoxylate cycle.malate synthase
MELO3C003491	Phosphoenolpyruvate carboxykinase [ATP], putative	ripe	2.92	0.0256582	gluconeogenesis / glyoxylate cycle.PEPCK
MELO3C018994	Phosphoenolpyruvate carboxykinase [ATP], putative	ripe	3.37	0.00057552	gluconeogenesis / glyoxylate cycle.PEPCK
MELO3C016017	Putative peripheral-type benzodiazepine receptor	ripe	0.18	0.00510063	hormone metabolism.abscisic acid.induced-regulated-responsive-activated
MELO3C011063	GRAM-containing/ABA-responsive protein	ripe	0.36	0.00320283	hormone metabolism.abscisic acid.induced-regulated-responsive-activated
MELO3C016224	9-cis-epoxycarotenoid dioxygenase, putative	ripe	3.15	0.000413376	hormone metabolism.abscisic acid.synthesis-degradation.synthesis.9-cis-epoxycarotenoid dioxygenase
MELO3C007297	Putative auxin/aluminum-responsive protein	ripe	0.23	0.023964	hormone metabolism.auxin.induced-regulated-responsive-activated
MELO3C007597	Indole-3-acetic acid-amido synthetase GH3.3, putative	ripe	3.33	0.000575091	hormone metabolism.auxin.induced-regulated-responsive-activated
MELO3C022688	SAUR33-auxin-responsive SAUR family member	ripe	3.95	0.00786759	hormone metabolism.auxin.induced-regulated-responsive-activated
MELO3C010317	Auxin-responsive protein	ripe	4.48	2.06305e-05	hormone metabolism.auxin.induced-regulated-responsive-activated
MELO3C016845	Squalene monooxygenase 2	ripe	0.38	0.00192105	hormone metabolism.brassinosteroid.synthesis-degradation.sterols.other
MELO3C026323	Cytokinin oxidase/dehydrogenase-like	ripe	5.32	0.0386227	hormone metabolism.cytokinin.synthesis-degradation
MELO3C026738	N-acetyltransferase, putative	ripe	2.4	0.00673683	hormone metabolism.ethylene.signal transduction
MELO3C002735	Gibberellin 2-oxidase	ripe	0.14	0.0273558	hormone metabolism.ethylene.synthesis-degradation
MELO3C019735	1-aminocyclopropane-1-carboxylate oxidase	ripe	2.48	0.002604	hormone metabolism.ethylene.synthesis-degradation
MELO3C026436	1-aminocyclopropane-1-carboxylate oxidase	ripe	3.39	0.00786248	hormone metabolism.ethylene.synthesis-degradation
MELO3C024857	1-aminocyclopropane-1-carboxylate oxidase, putative	ripe	5.88	0.00221514	hormone metabolism.ethylene.synthesis-degradation
MELO3C004619	1-aminocyclopropane-1-carboxylate oxidase	ripe	0.23	0.038631	hormone metabolism.ethylene.synthesis-degradation.1-aminocyclopropane-1-carboxylate oxidase
MELO3C018412	Allene oxide synthase	ripe	2.29	0.0201525	hormone metabolism.jasmonate.synthesis-degradation.allene oxidase synthase
MELO3C018413	Cytochrome P450 allene oxide synthase	ripe	2.66	0.00287733	hormone metabolism.jasmonate.synthesis-degradation.allene oxidase synthase
MELO3C014482	Lipoxygenase	ripe	4.22	0.00237534	hormone metabolism.jasmonate.synthesis-degradation.lipoxygenase
MELO3C014637	Lipoxygenase	ripe	5.85	0.00157383	hormone metabolism.jasmonate.synthesis-degradation.lipoxygenase
MELO3C014636	Lipoxygenase	ripe	17.82	0.000232444	hormone metabolism.jasmonate.synthesis-degradation.lipoxygenase
MELO3C022321	Sphingosine phosphate lyase, putative	ripe	0.41	0.0108467	lipid metabolism.'exotics' (steroids, squalene etc).sphingolipids
MELO3C021944	Flavoprotein wrbA	ripe	0.27	0.0456446	lipid metabolism.'exotics'(steroids, squalene etc)
MELO3C006123	Acetyl-coenzyme A carboxylase carboxyl transferase subunit alpha	ripe	2.1	0.0119088	lipid metabolism.FA synthesis and FA elongation.Acetyl CoA Carboxylation.heteromeric Complex.alpha Carboxyltransferase
MELO3C006124	Acetyl-coenzyme A carboxylase carboxyl transferase subunit alpha	ripe	2.49	0.00621178	lipid metabolism.FA synthesis and FA elongation.Acetyl CoA Carboxylation.heteromeric Complex.alpha Carboxyltransferase
MELO3C010739	Acyl-[acyl-carrier-protein] desaturase	ripe	2.25	0.0103356	lipid metabolism.FA synthesis and FA elongation.ACP desaturase
MELO3C016873	UDP-sulfoquinovose synthase, putative	ripe	2.23	0.00322099	lipid metabolism.glycolipid synthesis.UDP-sulfoquinovose synthase
MELO3C015765	Phospholipase A1	ripe	7.93	0.0315215	lipid metabolism.lipid degradation.lipases.triacylglycerol lipase
MELO3C014925	Glycerophosphodiester phosphodiesterase GDE1	ripe	0.04	6.86213e-10	lipid metabolism.lipid degradation.lysophospholipases.glycerophosphodiester phosphodiesterase
MELO3C011336	Phospholipase D	ripe	0.29	0.0283929	lipid metabolism.lipid degradation.lysophospholipases.phospholipase D
MELO3C019759	Methyltransferase type 11	ripe	4.39	0.000472988	lipid metabolism.Phospholipid synthesis
MELO3C024063	Choline/ethanolamine kinase, putative	ripe	0.16	0.00899334	lipid metabolism.Phospholipid synthesis.choline kinase
MELO3C004632	O-acyltransferase	ripe	0.42	0.0264737	lipid metabolism.TAG synthesis
MELO3C019135	4-alpha-glucanotransferase	ripe	2.24	0.01209	major CHO metabolism.degradation.starch.D enzyme
MELO3C012378	Dual protein phosphatase 4	ripe	2.41	0.00667787	major CHO metabolism.degradation.starch.laforin like phosphoglucan phosphatase (SEX4)
MELO3C014105	Beta-amylase 6	ripe	0.11	0.00296214	major CHO metabolism.degradation.starch.starch cleavage.beta amylase
MELO3C021362	Beta-amylase	ripe	0.44	0.0176935	major CHO metabolism.degradation.starch.starch cleavage.beta amylase
MELO3C006362	Beta-amylase	ripe	0.47	0.0358424	major CHO metabolism.degradation.starch.starch cleavage.beta amylase
MELO3C018948	Phosphorylase	ripe	2.08	0.0262611	major CHO metabolism.degradation.starch.starch phosphorylase
MELO3C005395	Fructokinase	ripe	0.42	0.0194085	major CHO metabolism.degradation.sucrose.fructokinase
MELO3C001956	Sucrose synthase	ripe	0.17	0.005392	major CHO metabolism.degradation.sucrose.Susy
MELO3C015336	Heavy-metal-associated domain-containing protein	ripe	2.33	0.0047523	metal handling.binding, chelation and storage
MELO3C008010	Heavy metal-associated domain containing protein, expressed	ripe	2.34	0.016608	metal handling.binding, chelation and storage
MELO3C010698	Alpha-galactosidase	ripe	2.26	0.00637446	minor CHO metabolism.galactose.alpha-galactosidases
MELO3C008001	Phosphoglycolate phosphatase	ripe	3.12	0.0288736	minor CHO metabolism.misc
MELO3C013014	Inositol oxygenase 1	ripe	5	5.01272e-05	minor CHO metabolism.myo-inositol.myo inositol oxygenases
MELO3C022970	Aldo/keto reductase, putative	ripe	0.32	0.0159792	minor CHO metabolism.others
MELO3C017363	Aldose-1-epimerase, putative	ripe	2.2	0.00831801	minor CHO metabolism.others
MELO3C004075	Xylose isomerase	ripe	0.39	0.00407895	minor CHO metabolism.others.Xylose isomerase
MELO3C012925	Galactinol synthase 4	ripe	0.11	9.10817e-05	minor CHO metabolism.raffinose family.galactinol synthases.putative
MELO3C006866	L-threonine 3-dehydrogenase	ripe	2.61	0.00290106	minor CHO metabolism.sugar alcohols
MELO3C019781	Xylulose kinase	ripe	2.13	0.0260807	minor CHO metabolism.sugar kinases
MELO3C013969	Trehalose 6-phosphate phosphatase	ripe	0.1	3.48632e-05	minor CHO metabolism.trehalose.TPP
MELO3C003395	Ferredoxin-2, putative	ripe	2.79	0.00281118	misc. other Ferredoxins and Rieske domain
MELO3C007874	Purple acid phosphatase, putative	ripe	0.36	0.0265568	misc.acid and other phosphatases
MELO3C006865	L-threonine 3-dehydrogenase	ripe	2.41	0.0349654	misc.alcohol dehydrogenases
MELO3C011423	Glucan endo-1,3-beta-glucosidase-like protein	ripe	0.44	0.0157407	misc.beta 1,3 glucan hydrolases
MELO3C014182	Glucan endo-1,3-beta-glucosidase, putative	ripe	0.2	0.0413838	misc.beta 1,3 glucan hydrolases.glucan endo-1,3-beta-glucosidase
MELO3C023847	Glucan endo-1,3-beta-glucosidase, putative	ripe	0.21	0.00786759	misc.beta 1,3 glucan hydrolases.glucan endo-1,3-beta-glucosidase
MELO3C010890	Calcineurin-like phosphoesterase family protein	ripe	0.39	0.00226176	misc.calcineurin-like phosphoesterase family protein
MELO3C021851	Cytochrome P450	ripe	0.16	7.36787e-06	misc.cytochrome P450
MELO3C007590	Cytochrome P450, putative	ripe	0.37	0.0338502	misc.cytochrome P450
MELO3C019206	Cytochrome P450	ripe	2.26	0.0119774	misc.cytochrome P450
MELO3C006172	Cytochrome P450, putative	ripe	2.39	0.0236839	misc.cytochrome P450
MELO3C002315	Cytochrome P450	ripe	2.71	0.000463979	misc.cytochrome P450
MELO3C022045	Cytochrome P450	ripe	2.75	0.0446654	misc.cytochrome P450
MELO3C002314	Cytochrome P450	ripe	3.29	0.000178309	misc.cytochrome P450
MELO3C013194	Cytochrome P450, putative	ripe	3.74	0.00778272	misc.cytochrome P450
MELO3C002309	Cytochrome P450	ripe	3.81	5.49915e-05	misc.cytochrome P450
MELO3C025183	Cytochrome P450	ripe	3.89	0.000992555	misc.cytochrome P450
MELO3C001005	Cytochrome P450	ripe	3.92	3.94967e-05	misc.cytochrome P450
MELO3C000113	Cytochrome P450	ripe	4.02	4.7468e-05	misc.cytochrome P450
MELO3C021846	Cytochrome P450, putative	ripe	9.58	0.00167252	misc.cytochrome P450
MELO3C019798	Acyl-CoA N-acyltransferases-containing protein	ripe	2.12	0.0291922	misc.GCN5-related N-acetyltransferase
MELO3C007228	Isoamyl acetate-hydrolyzing esterase, putative	ripe	0.4	0.0348317	misc.GDSL-motif lipase
MELO3C007224	GDSL esterase/lipase	ripe	2.53	0.0243542	misc.GDSL-motif lipase
MELO3C022693	GDSL esterase/lipase	ripe	2.57	0.0249202	misc.GDSL-motif lipase
MELO3C021168	GDSL esterase/lipase	ripe	3.38	0.0256968	misc.GDSL-motif lipase
MELO3C006533	Ferredoxin-1, putative	ripe	3.9	0.033781	misc.gluco-, galacto- and mannosidases
MELO3C021782	Alpha-glucosidase, putative	ripe	2.21	0.0464095	misc.gluco-, galacto- and mannosidases.alpha-galactosidase
MELO3C011570	Alpha-glucosidase, putative	ripe	3.56	2.6681e-05	misc.gluco-, galacto- and mannosidases.alpha-galactosidase
MELO3C005054	Beta-galactosidase	ripe	2.44	0.0114619	misc.gluco-, galacto- and mannosidases.beta-galactosidase
MELO3C003201	Glutathione S-transferase	ripe	0.1	1.93275e-05	misc.glutathione S transferases
MELO3C003194	Glutathione S-transferase	ripe	0.1	2.48526e-05	misc.glutathione S transferases
MELO3C003188	Glutathione S-transferase	ripe	0.16	0.000111248	misc.glutathione S transferases
MELO3C022821	Microsomal glutathione s-transferase, putative	ripe	0.23	3.48632e-05	misc.glutathione S transferases
MELO3C003192	Glutathione S-transferase	ripe	0.23	0.00523224	misc.glutathione S transferases
MELO3C011334	Glutathione S-transferase	ripe	2.38	0.00161529	misc.glutathione S transferases
MELO3C009299	Glutathione S-transferase	ripe	3.11	0.0260807	misc.glutathione S transferases
MELO3C018623	Putative enoyl-(Acyl-carrier-protein) reductase II	ripe	0.41	0.00991713	misc.misc2
MELO3C006572	Dienelactone hydrolase endo-1,3,1,4-beta-D-glucanase	ripe	3.38	0.00407895	misc.misc2
MELO3C009138	Putative receptor-like protein kinase	ripe	0.24	0.0376675	misc.myrosinases-lectin-jacalin
MELO3C002856	Reticuline oxidase	ripe	0.19	0.0349242	misc.nitrilases, *nitrile lyases, berberine bridge enzymes, reticuline oxidases, troponine reductases
MELO3C014091	O-methyltransferase-like protein	ripe	2.39	0.0143789	misc.O-methyl transferases
MELO3C011998	Alcohol dehydrogenase	ripe	2.17	0.00701888	misc.oxidases - copper, flavone etc
MELO3C013307	Laccase-like protein	ripe	2.59	0.0311652	misc.oxidases - copper, flavone etc
MELO3C010323	Blue copper protein, putative	ripe	0.17	0.0243309	misc.plastocyanin-like
MELO3C023420	Blue copper protein, putative	ripe	0.31	0.000428125	misc.plastocyanin-like
MELO3C023424	Blue copper protein, putative	ripe	2.01	0.0388985	misc.plastocyanin-like
MELO3C004455	Blue copper protein	ripe	2.22	0.0289947	misc.plastocyanin-like
MELO3C009019	Rhodanese-like	ripe	2.78	0.00802779	misc.rhodanese
MELO3C019382	Rhodanese-like domain-containing protein	ripe	3.09	0.0340983	misc.rhodanese
MELO3C010727	Putative 3-oxoacyl-(Acyl-carrier protein) reductase	ripe	2.04	0.0452036	misc.short chain dehydrogenase/reductase (SDR)
MELO3C015337	Short-chain dehydrogenase/reductase SDR	ripe	2.51	0.0147235	misc.short chain dehydrogenase/reductase (SDR)
MELO3C023794	Probable dolichyl pyrophosphate Man9GlcNAc2 alpha-1,3-glucosyltransferase	ripe	0.4	0.0192668	misc.UDP glucosyl and glucoronyl transferases
MELO3C006093	UDP-glycosyltransferase 1	ripe	0.41	0.00741876	misc.UDP glucosyl and glucoronyl transferases
MELO3C006664	Glycosyltransferase 5	ripe	0.47	0.0217907	misc.UDP glucosyl and glucoronyl transferases
MELO3C015774	Galacturonosyltransferase	ripe	0.5	0.0418124	misc.UDP glucosyl and glucoronyl transferases
MELO3C021154	UDP-glycosyltransferase 1	ripe	2.27	0.00561187	misc.UDP glucosyl and glucoronyl transferases
MELO3C014696	UDP-glycosyltransferase 1	ripe	2.45	0.038631	misc.UDP glucosyl and glucoronyl transferases
MELO3C009391	UDP-glycosyltransferase 1	ripe	3.04	0.0219068	misc.UDP glucosyl and glucoronyl transferases
MELO3C018489	UDP-glucosyltransferase, putative	ripe	3.16	0.000257944	misc.UDP glucosyl and glucoronyl transferases
MELO3C027020	Ubiquinol oxidase	ripe	0.24	3.08681e-05	mitochondrial electron transport / ATP synthesis.alternative oxidase
MELO3C019579	Glycerol uptake protein, putative	ripe	0.44	0.0143789	mitochondrial electron transport / ATP synthesis.cytochrome c oxidase
MELO3C027174	ATP synthase subunit beta, chloroplastic	ripe	2.86	0.0126831	mitochondrial electron transport / ATP synthesis.F1-ATPase
MELO3C000196	ATP synthase subunit alpha, chloroplastic	ripe	6.65	3.71672e-06	mitochondrial electron transport / ATP synthesis.F1-ATPase
MELO3C015425	Derlin-1	ripe	0.26	2.36164e-06	mitochondrial electron transport / ATP synthesis.NADH-DH.localisation not clear
MELO3C010798	Mitochondrial NADH dehydrogenase Fe-S protein 4	ripe	0.36	0.000603319	mitochondrial electron transport / ATP synthesis.NADH-DH.localisation not clear
MELO3C002555	NADH dehydrogenase, putative	ripe	0.39	0.0100428	mitochondrial electron transport / ATP synthesis.NADH-DH.type II.external
MELO3C007315	Putative NADH-dehydrogenase	ripe	0.34	0.0418124	mitochondrial electron transport / ATP synthesis.NADH-DH.type II.internal matrix
MELO3C006577	Glutamine synthetase	ripe	3.86	0.00589323	N-metabolism.ammonia metabolism.glutamine synthetase
MELO3C024784	tRNA-dihydrouridine synthase, putative	ripe	0.39	0.0158973	N-metabolism.misc
MELO3C006594	Non-specific ribonucleoside hydrolase rihC	ripe	0.28	0.00166613	nucleotide metabolism.degradation
MELO3C002563	Putative 3'(2'),5'-bisphosphate nucleotidase	ripe	2.04	0.0446592	nucleotide metabolism.degradation
MELO3C023150	Guanylate kinase, putative	ripe	2.04	0.0363485	nucleotide metabolism.phosphotransfer and pyrophosphatases.guanylate kinase
MELO3C018345	Uridine kinase	ripe	0.39	0.0147624	nucleotide metabolism.salvage.nucleoside kinases.uridine kinase
MELO3C005349	Nudix hydrolase	ripe	0.18	0.00732307	nucleotide metabolism.salvage.NUDIX hydrolases
MELO3C005275	Nudix hydrolase	ripe	0.41	0.0135638	nucleotide metabolism.salvage.NUDIX hydrolases
MELO3C003379	Ribose-phosphate pyrophosphokinase	ripe	0.21	0.000128389	nucleotide metabolism.synthesis.PRS-PP
MELO3C024353	Phosphoribosylglycinamide formyltransferase	ripe	0.37	0.00173005	nucleotide metabolism.synthesis.purine.GAR transformylase
MELO3C013218	Carbamoyl-phosphate synthase large chain	ripe	2.59	0.00156642	nucleotide metabolism.synthesis.pyrimidine.carbamoyl phosphate synthetase
MELO3C005559	Transaldolase-like protein	ripe	2.34	0.0336585	OPP.non-reductive PP.transaldolase
MELO3C025316	Cytosolic Fe-S cluster assembly factor NUBP2 homolog	ripe	2.3	0.0133348	protein.assembly and cofactor ligation
MELO3C005101	CPLD51 protein required for cyt b6 assembly	ripe	2.52	0.00741876	protein.assembly and cofactor ligation
MELO3C004643	Replication protein A 70 kDa DNA-binding subunit	ripe	0.46	0.0260807	protein.degradation
MELO3C003788	Peptidase S16 lon domain protein	ripe	2	0.0141716	protein.degradation
MELO3C010716	F12A21.16	ripe	2.41	0.00208808	protein.degradation
MELO3C027089	ATP-dependent Clp protease proteolytic subunit	ripe	3.49	0.0192606	protein.degradation
MELO3C014267	Acylamino-acid-releasing enzyme, putative	ripe	4.35	0.0161315	protein.degradation
MELO3C019168	Metacaspase 2	ripe	6.59	0.000433579	protein.degradation
MELO3C007860	ATP-dependent zinc metalloprotease FtsH 1	ripe	0.21	0.00152902	protein.degradation.AAA type
MELO3C016331	ATP-dependent zinc metalloprotease FtsH	ripe	0.26	0.0426157	protein.degradation.AAA type
MELO3C003800	ATP-dependent zinc metalloprotease FtsH	ripe	0.34	0.00473838	protein.degradation.AAA type
MELO3C025549	Proteasome-associated ATPase	ripe	0.39	0.0192606	protein.degradation.AAA type
MELO3C002220	AAA-ATPase 1-like protein	ripe	3.19	0.0412442	protein.degradation.AAA type
MELO3C010497	Aspartyl protease-like protein	ripe	0.34	0.042754	protein.degradation.aspartate protease
MELO3C019126	Cysteine proteinase inhibitor	ripe	0.29	8.5934e-05	protein.degradation.cysteine protease
MELO3C018473	Cathepsin B-like cysteine proteinase	ripe	0.43	0.0128595	protein.degradation.cysteine protease
MELO3C015523	Cathepsin L-like cysteine proteinase	ripe	2.05	0.0222008	protein.degradation.cysteine protease
MELO3C021359	Cathepsin B-like cysteine proteinase	ripe	4.02	0.0304109	protein.degradation.cysteine protease
MELO3C004340	Cysteine proteinase	ripe	4.08	0.0100915	protein.degradation.cysteine protease
MELO3C009685	Insulin-degrading enzyme, putative	ripe	0.42	0.0106951	protein.degradation.metalloprotease
MELO3C018713	ATP-dependent zinc metalloprotease FtsH	ripe	2.77	0.00020619	protein.degradation.metalloprotease
MELO3C010899	Serpin	ripe	0.12	0.000127813	protein.degradation.serine protease
MELO3C010900	Serpin	ripe	0.13	0.00130339	protein.degradation.serine protease
MELO3C010901	Serpin	ripe	0.17	0.00113538	protein.degradation.serine protease
MELO3C018937	Rhomboid family protein	ripe	6.92	0.0123299	protein.degradation.serine protease
MELO3C011392	Subtilisin-like serine protease	ripe	5.67	1.99453e-08	protein.degradation.subtilases
MELO3C004086	Ubiquitin-associated/TS-N domain-containing protein	ripe	0.32	0.00786759	protein.degradation.ubiquitin
MELO3C024638	RING finger family protein	ripe	0.07	0.000128389	protein.degradation.ubiquitin.E3.RING
MELO3C011051	Ring finger protein, putative	ripe	0.17	0.00068266	protein.degradation.ubiquitin.E3.RING
MELO3C021991	RING finger protein	ripe	0.23	0.000382432	protein.degradation.ubiquitin.E3.RING
MELO3C014199	RING finger protein	ripe	0.27	0.00026172	protein.degradation.ubiquitin.E3.RING
MELO3C020174	RING finger protein	ripe	0.28	7.08085e-05	protein.degradation.ubiquitin.E3.RING
MELO3C026951	RING finger and CHY zinc finger domain-containing protein	ripe	0.28	0.0267259	protein.degradation.ubiquitin.E3.RING
MELO3C009172	RING finger protein	ripe	0.33	0.00383374	protein.degradation.ubiquitin.E3.RING
MELO3C026088	C2 domain-containing protein	ripe	0.45	0.0275663	protein.degradation.ubiquitin.E3.RING
MELO3C026594	Copine, putative	ripe	0.47	0.0320065	protein.degradation.ubiquitin.E3.RING
MELO3C024354	Baculoviral IAP repeat-containing protein	ripe	0.48	0.0293701	protein.degradation.ubiquitin.E3.RING
MELO3C007285	RING finger protein 5	ripe	2.31	0.005392	protein.degradation.ubiquitin.E3.RING
MELO3C002678	U-box domain-containing protein	ripe	2.4	0.00208079	protein.degradation.ubiquitin.E3.RING
MELO3C012628	Baculoviral IAP repeat-containing protein	ripe	2.42	0.00181794	protein.degradation.ubiquitin.E3.RING
MELO3C007785	RING finger family protein	ripe	2.45	0.00383374	protein.degradation.ubiquitin.E3.RING
MELO3C002598	RING finger protein	ripe	3.36	0.0145547	protein.degradation.ubiquitin.E3.RING
MELO3C013883	Baculoviral IAP repeat-containing protein	ripe	3.45	0.0013169	protein.degradation.ubiquitin.E3.RING
MELO3C007321	F-box family protein	ripe	0.2	0.0126831	protein.degradation.ubiquitin.E3.SCF.FBOX
MELO3C014363	F-box family protein	ripe	0.45	0.0245192	protein.degradation.ubiquitin.E3.SCF.FBOX
MELO3C014395	Kelch-like protein 14	ripe	0.46	0.0375954	protein.degradation.ubiquitin.E3.SCF.FBOX
MELO3C018720	F-box/LRR-repeat MAX2 homolog A	ripe	2.95	0.000183899	protein.degradation.ubiquitin.E3.SCF.FBOX
MELO3C004218	26S protease regulatory subunit 6A-like protein	ripe	0.47	0.0176163	protein.degradation.ubiquitin.proteasom
MELO3C025417	Polyubiquitin-A	ripe	0.26	0.000232444	protein.degradation.ubiquitin.ubiquitin
MELO3C024153	60 kDa chaperonin	ripe	0.15	0.00529138	protein.folding
MELO3C002126	Peptidyl-prolyl cis-trans isomerase	ripe	2.51	0.0118789	protein.folding
MELO3C017816	Peptidyl-prolyl cis-trans isomerase	ripe	2.58	0.0265599	protein.folding
MELO3C011864	Drought-induced protein	ripe	2.67	0.00615172	protein.folding
MELO3C018453	Alpha 1,3 fucosyltransferase	ripe	2.25	0.0132499	protein.glycosylation.alpha-1,3-fucosyltransferase(alpha-1,3-FucT)
MELO3C024654	Protein kinase family protein	ripe	0.13	0.00658906	protein.postranslational modification
MELO3C020535	Serine/threonine protein kinase	ripe	0.19	0.000379546	protein.postranslational modification
MELO3C002689	Protein kinase, putative	ripe	0.24	0.000108533	protein.postranslational modification
MELO3C013322	Protein kinase, putative	ripe	0.24	0.000140744	protein.postranslational modification
MELO3C016417	Myosin-1, putative	ripe	0.26	0.0032382	protein.postranslational modification
MELO3C006392	Serine/threonine-protein phosphatase	ripe	0.27	0.0147235	protein.postranslational modification
MELO3C002609	Protein kinase (PK)	ripe	0.29	0.0404759	protein.postranslational modification
MELO3C002215	Calcium dependent protein kinase 10	ripe	0.48	0.0291038	protein.postranslational modification
MELO3C003730	Calcium-dependent protein kinase, putative	ripe	0.48	0.0297336	protein.postranslational modification
MELO3C008426	Protein phosphatase 2c, putative	ripe	0.49	0.0330138	protein.postranslational modification
MELO3C015271	Protein phosphatase, putative	ripe	2	0.013809	protein.postranslational modification
MELO3C007280	Protein kinase (PK)	ripe	2.44	0.00300334	protein.postranslational modification
MELO3C020601	Protein phosphatase 2C	ripe	2.53	0.00173442	protein.postranslational modification
MELO3C013336	Protein phosphatase 2c, putative	ripe	2.72	0.00169568	protein.postranslational modification
MELO3C006335	Kinase family protein	ripe	2.72	0.0418124	protein.postranslational modification
MELO3C002261	Protein kinase	ripe	5.26	0.00827113	protein.postranslational modification
MELO3C021208	Receptor protein kinase, putative	ripe	0.21	0.0176935	protein.postranslational modification.kinase.receptor like cytoplasmatic kinase VII
MELO3C015567	Probable receptor-like protein kinase	ripe	0.48	0.0300274	protein.postranslational modification.kinase.receptor like cytoplasmatic kinase VII
MELO3C023605	Receptor-like kinase	ripe	2.34	0.00561187	protein.postranslational modification.kinase.receptor like cytoplasmatic kinase VII
MELO3C025912	Probable receptor-like protein kinase	ripe	2.41	0.0118524	protein.postranslational modification.kinase.receptor like cytoplasmatic kinase VII
MELO3C022355	Receptor-like protein kinase	ripe	2.89	0.0100915	protein.postranslational modification.kinase.receptor like cytoplasmatic kinase VII
MELO3C020790	Eukaryotic translation initiation factor 4B	ripe	0.43	0.018017	protein.synthesis.initiation
MELO3C013163	Translation factor SUI1-like protein	ripe	0.47	0.0327912	protein.synthesis.initiation
MELO3C025375	Translation factor SUI1	ripe	0.5	0.020916	protein.synthesis.initiation
MELO3C017364	Ribosomal protein L19	ripe	0.06	6.86213e-10	protein.synthesis.ribosomal protein.eukaryotic.60S subunit.L19
MELO3C001187	30S ribosomal protein S11	ripe	3.93	0.00472014	protein.synthesis.ribosomal protein.prokaryotic.chloroplast.30S subunit.S11
MELO3C000106	30S ribosomal protein S12, chloroplastic	ripe	2.21	0.0441161	protein.synthesis.ribosomal protein.prokaryotic.chloroplast.30S subunit.S12
MELO3C004853	30S ribosomal protein S3, chloroplastic	ripe	3.26	0.00183164	protein.synthesis.ribosomal protein.prokaryotic.chloroplast.30S subunit.S3
MELO3C005759	30S ribosomal protein S6	ripe	2.04	0.0117192	protein.synthesis.ribosomal protein.prokaryotic.chloroplast.30S subunit.S6
MELO3C023997	50S ribosomal protein L1	ripe	2.16	0.0117192	protein.synthesis.ribosomal protein.prokaryotic.chloroplast.50S subunit.L1
MELO3C025669	50S ribosomal protein L13, putative	ripe	2.85	0.000417501	protein.synthesis.ribosomal protein.prokaryotic.chloroplast.50S subunit.L13
MELO3C012254	50S ribosomal protein L15, putative	ripe	3.85	0.000576096	protein.synthesis.ribosomal protein.prokaryotic.chloroplast.50S subunit.L15
MELO3C000108	50S ribosomal protein L16, chloroplastic	ripe	4.27	0.00115335	protein.synthesis.ribosomal protein.prokaryotic.chloroplast.50S subunit.L16
MELO3C009091	50S ribosomal protein L17	ripe	2.55	0.0155185	protein.synthesis.ribosomal protein.prokaryotic.chloroplast.50S subunit.L17
MELO3C000111	50S ribosomal protein L2, chloroplastic	ripe	2.68	0.0313216	protein.synthesis.ribosomal protein.prokaryotic.chloroplast.50S subunit.L2
MELO3C001415	50S ribosomal protein L2, chloroplastic	ripe	3.56	0.00756699	protein.synthesis.ribosomal protein.prokaryotic.chloroplast.50S subunit.L2
MELO3C006088	50S ribosomal protein L5, putative	ripe	2.78	0.00207676	protein.synthesis.ribosomal protein.prokaryotic.chloroplast.50S subunit.L5
MELO3C004995	50S ribosomal protein L9	ripe	2.56	0.00744658	protein.synthesis.ribosomal protein.prokaryotic.chloroplast.50S subunit.L9
MELO3C006733	30S ribosomal protein S1	ripe	2.82	0.000910824	protein.synthesis.ribosomal protein.prokaryotic.unknown organellar.30S subunit.S1
MELO3C014176	Ribosomal protein S6 family protein	ripe	2.26	0.00337282	protein.synthesis.ribosomal protein.prokaryotic.unknown organellar.30S subunit.S6
MELO3C009303	Unknown protein	ripe	2.57	0.00603937	protein.synthesis.ribosome biogenesis
MELO3C018778	Protein TIC 20-IV, chloroplastic	ripe	0.36	0.0108861	protein.targeting.chloroplast
MELO3C015328	Glutamyl-tRNA(Gln) amidotransferase subunit A	ripe	2.02	0.0277451	protein.targeting.chloroplast
MELO3C010164	Protein translocase secy subunit, putative	ripe	2.07	0.0106548	protein.targeting.chloroplast
MELO3C016944	Pheophorbide a oxygenase family	ripe	2.09	0.0061386	protein.targeting.chloroplast
MELO3C012288	Sec-independent protein translocase protein tatC, putative	ripe	2.11	0.0134122	protein.targeting.chloroplast
MELO3C022242	Tic20-like protein	ripe	2.33	0.00176118	protein.targeting.chloroplast
MELO3C024550	Signal recognition particle protein, putative	ripe	2.85	0.000183671	protein.targeting.chloroplast
MELO3C007825	SEC14 cytosolic factor family protein	ripe	0.33	0.0247799	protein.targeting.secretory pathway.unspecified
MELO3C022088	Thylakoid membrane protein slr0575-like protein	ripe	2.43	0.0222008	PS
MELO3C015924	CP12	ripe	2.03	0.0189592	PS.calvin cycle
MELO3C023354	Fructose-bisphosphate aldolase	ripe	2.8	0.00173005	PS.calvin cycle.aldolase
MELO3C003214	Fructose-1,6-bisphosphatase class 1	ripe	2.44	0.00273372	PS.calvin cycle.FBPase
MELO3C017044	Glyceraldehyde-3-phosphate dehydrogenase B	ripe	2.9	0.000590308	PS.calvin cycle.GAP
MELO3C014752	Glyceraldehyde-3-phosphate dehydrogenase A	ripe	3.31	2.06628e-05	PS.calvin cycle.GAP
MELO3C013811	Phosphoribulokinase/uridine kinase	ripe	2.04	0.01209	PS.calvin cycle.PRK
MELO3C026722	Phosphoribulokinase/uridine kinase	ripe	6.52	0.000266865	PS.calvin cycle.PRK
MELO3C008231	Ribulose bisphosphate carboxylase/oxygenase activase 1	ripe	2.25	0.00707732	PS.calvin cycle.rubisco interacting
MELO3C023879	Ribulose-1,5-bisphosphate carboxylase/oxygenase activase 1	ripe	2.9	5.35677e-05	PS.calvin cycle.rubisco interacting
MELO3C000130	Ribulose bisphosphate carboxylase large chain	ripe	5.45	0.0123299	PS.calvin cycle.rubisco large subunit
MELO3C000483	Ribulose bisphosphate carboxylase large chain	ripe	6.89	0.00384302	PS.calvin cycle.rubisco large subunit
MELO3C012252	Ribulose bisphosphate carboxylase small chain	ripe	2.62	0.00108843	PS.calvin cycle.rubisco small subunit
MELO3C025149	Fructose-1,6-bisphosphatase class 1	ripe	2.72	0.0274452	PS.calvin cycle.seduheptulose bisphosphatase
MELO3C006200	Transketolase, putative	ripe	2.71	0.00110421	PS.calvin cycle.transketolase
MELO3C025005	Putative delta subunit of ATP synthase	ripe	2.43	0.00169568	PS.lightreaction.ATP synthase.delta chain
MELO3C007390	ATP synthase gamma chain	ripe	2.16	0.00476059	PS.lightreaction.ATP synthase.gamma chain
MELO3C002456	ATP synthase gamma chain	ripe	3.78	1.54082e-07	PS.lightreaction.ATP synthase.gamma chain
MELO3C027054	NAD(P)H-quinone oxidoreductase subunit H, chloroplastic	ripe	3.86	0.0426157	PS.lightreaction.cyclic electron flow-chlororespiration
MELO3C000179	NAD(P)H-quinone oxidoreductase subunit 1	ripe	7.32	0.00337228	PS.lightreaction.cyclic electron flow-chlororespiration
MELO3C018419	Cytochrome b6f complex subunit, putative, expressed	ripe	2.23	0.00314498	PS.lightreaction.cytochrome b6/f
MELO3C018775	Cytochrome b6-f complex iron-sulfur subunit	ripe	2.51	0.00057552	PS.lightreaction.cytochrome b6/f.iron sulfur subunit
MELO3C019440	Ferredoxin I	ripe	2.81	0.0100125	PS.lightreaction.other electron carrier (ox/red).ferredoxin
MELO3C013765	Ferredoxin--NADP reductase	ripe	2.2	0.00384004	PS.lightreaction.other electron carrier (ox/red).ferredoxin reductase
MELO3C003725	Plastocyanin	ripe	5.67	6.86213e-10	PS.lightreaction.other electron carrier (ox/red).plastocyanin
MELO3C012971	Photosystem I reaction center subunit VI	ripe	4.53	0.0013169	PS.lightreaction.photosystem I.PSI polypeptide subunits
MELO3C000585	Photosystem I P700 chlorophyll a apoprotein A1	ripe	5.07	0.03573	PS.lightreaction.photosystem I.PSI polypeptide subunits
MELO3C006539	Photosystem I reaction center subunit II	ripe	5.19	1.22627e-08	PS.lightreaction.photosystem I.PSI polypeptide subunits
MELO3C007091	Photosystem I reaction center subunit X psaK	ripe	5.25	6.68123e-10	PS.lightreaction.photosystem I.PSI polypeptide subunits
MELO3C021788	Photosystem I reaction center subunit III	ripe	5.45	1.80515e-07	PS.lightreaction.photosystem I.PSI polypeptide subunits
MELO3C008060	Photosystem I reaction center subunit N	ripe	5.85	4.02689e-08	PS.lightreaction.photosystem I.PSI polypeptide subunits
MELO3C008663	Photosystem I reaction center subunit IV A	ripe	5.94	1.64109e-07	PS.lightreaction.photosystem I.PSI polypeptide subunits
MELO3C022303	Thylakoid membrane phosphoprotein 14 kDa	ripe	6.55	1.80515e-07	PS.lightreaction.photosystem I.PSI polypeptide subunits
MELO3C001595	Photosystem I P700 chlorophyll a apoprotein A1	ripe	6.92	0.000796292	PS.lightreaction.photosystem I.PSI polypeptide subunits
MELO3C025587	Sex-linked protein 9	ripe	8.52	1.08284e-14	PS.lightreaction.photosystem I.PSI polypeptide subunits
MELO3C008731	Photosystem I reaction center subunit XI	ripe	12.98	1.4509e-15	PS.lightreaction.photosystem I.PSI polypeptide subunits
MELO3C003238	Chlorophyll a-b binding protein 6, chloroplastic	ripe	2.87	0.000111248	PS.lightreaction.photosystem II.LHC-II
MELO3C015076	Chlorophyll a-b-binding protein 8, chloroplastic	ripe	4.01	1.21623e-05	PS.lightreaction.photosystem II.LHC-II
MELO3C007153	Chlorophyll a-b binding protein 21, chloroplastic	ripe	4.06	3.9756e-05	PS.lightreaction.photosystem II.LHC-II
MELO3C002727	Chlorophyll a-b binding protein 3, chloroplastic	ripe	4.37	0.011212	PS.lightreaction.photosystem II.LHC-II
MELO3C022113	Chlorophyll a-b binding protein 8, chloroplastic	ripe	4.59	3.73343e-06	PS.lightreaction.photosystem II.LHC-II
MELO3C011865	Chlorophyll a-b binding protein 7, chloroplastic	ripe	5.69	0.0173523	PS.lightreaction.photosystem II.LHC-II
MELO3C017180	Chlorophyll a-b binding protein P4, chloroplastic	ripe	7.55	6.61516e-06	PS.lightreaction.photosystem II.LHC-II
MELO3C019677	Chlorophyll a-b binding protein, chloroplastic	ripe	7.77	2.74636e-06	PS.lightreaction.photosystem II.LHC-II
MELO3C007154	Chlorophyll a-b binding protein 3, chloroplastic	ripe	8.02	1.56158e-08	PS.lightreaction.photosystem II.LHC-II
MELO3C024206	Chlorophyll a-b-binding protein 5, chloroplastic	ripe	8.04	1.83061e-13	PS.lightreaction.photosystem II.LHC-II
MELO3C004214	Chlorophyll a-b binding protein 6A, chloroplastic	ripe	9.47	2.39079e-06	PS.lightreaction.photosystem II.LHC-II
MELO3C008358	Chlorophyll a-b binding protein, chloroplastic	ripe	10.99	1.28509e-08	PS.lightreaction.photosystem II.LHC-II
MELO3C012912	Chlorophyll a-b binding protein 3, chloroplastic	ripe	13.48	1.18076e-12	PS.lightreaction.photosystem II.LHC-II
MELO3C004388	Photosystem II reaction center W protein	ripe	2.47	0.0174028	PS.lightreaction.photosystem II.PSII polypeptide subunits
MELO3C015772	Photosystem II reaction center	ripe	2.83	0.000737403	PS.lightreaction.photosystem II.PSII polypeptide subunits
MELO3C009241	One helix protein	ripe	2.93	0.000205594	PS.lightreaction.photosystem II.PSII polypeptide subunits
MELO3C011212	PsbP domain-containing protein 5, chloroplastic	ripe	3.14	0.0345673	PS.lightreaction.photosystem II.PSII polypeptide subunits
MELO3C011911	Photosystem II core complex proteins psbY	ripe	3.2	7.06236e-05	PS.lightreaction.photosystem II.PSII polypeptide subunits
MELO3C016181	Photosystem II 10 kDa polypeptide	ripe	3.79	1.03922e-06	PS.lightreaction.photosystem II.PSII polypeptide subunits
MELO3C002510	Oxygen-evolving enhancer protein 3	ripe	4.27	2.43692e-08	PS.lightreaction.photosystem II.PSII polypeptide subunits
MELO3C007507	Oxygen-evolving enhancer protein 1 of photosystem II	ripe	4.43	2.58705e-08	PS.lightreaction.photosystem II.PSII polypeptide subunits
MELO3C016190	Oxygen-evolving enhancer protein 2, chloroplastic	ripe	4.58	1.28509e-08	PS.lightreaction.photosystem II.PSII polypeptide subunits
MELO3C018748	Photosystem II protein Psb27	ripe	5.66	1.72708e-07	PS.lightreaction.photosystem II.PSII polypeptide subunits
MELO3C010708	Photosystem II core complex proteins psbY	ripe	9.52	4.05506e-16	PS.lightreaction.photosystem II.PSII polypeptide subunits
MELO3C013350	Glyoxylate/hydroxypyruvate reductase B	ripe	4.07	2.9478e-07	PS.photorespiration.hydroxypyruvate reductase
MELO3C004606	Gamma-glutamyltranspeptidase	ripe	2.84	0.0013169	redox.ascorbate and glutathione.glutathione
MELO3C026955	Superoxide dismutase [Cu-Zn]	ripe	3.1	0.000211279	redox.dismutases and catalases
MELO3C026532	Catalase	ripe	4.53	9.80423e-07	redox.dismutases and catalases
MELO3C005763	Glutaredoxin family protein	ripe	3.25	0.0123299	redox.glutaredoxins
MELO3C009202	SOUL heme-binding-like protein	ripe	0.32	0.028344	redox.heme
MELO3C010009	Thioredoxin	ripe	2.12	0.0148653	redox.thioredoxin
MELO3C021510	Ferredoxin-thioredoxin reductase catalytic chain	ripe	2.14	0.021123	redox.thioredoxin
MELO3C002508	Thioredoxin	ripe	2.18	0.024855	redox.thioredoxin
MELO3C008932	Thioredoxin-like protein	ripe	2.43	0.0388948	redox.thioredoxin
MELO3C010279	Octicosapeptide/Phox/Bem1p and tetratricopeptide repeat domain-containing protein	ripe	0.31	0.00195809	RNA.processing
MELO3C013730	Poly(A) polymerase, putative	ripe	0.37	0.0222037	RNA.processing
MELO3C006514	ATP-dependent RNA helicase, mitochondrial (SUV3)	ripe	0.45	0.0225769	RNA.processing
MELO3C014773	UPF0496 protein	ripe	2.18	0.0472073	RNA.processing
MELO3C006715	Pre-mRNA splicing factor, putative	ripe	2.49	0.0114619	RNA.processing
MELO3C025080	Pre-mRNA-splicing factor 38B	ripe	0.45	0.0114412	RNA.processing.splicing
MELO3C027009	PHD finger protein ALFIN-LIKE 2	ripe	0	3.63904e-10	RNA.regulation of transcription.Alfin-like
MELO3C008014	Ethylene-responsive transcription factor	ripe	0.09	1.73155e-06	RNA.regulation of transcription.AP2/EREBP, APETALA2/Ethylene-responsive element binding protein family
MELO3C024989	Ethylene-responsive transcription factor	ripe	0.1	0.000662438	RNA.regulation of transcription.AP2/EREBP, APETALA2/Ethylene-responsive element binding protein family
MELO3C008331	Ethylene-responsive transcription factor	ripe	0.13	3.63334e-06	RNA.regulation of transcription.AP2/EREBP, APETALA2/Ethylene-responsive element binding protein family
MELO3C012242	Ethylene responsive transcription factor 2a	ripe	0.34	0.0313216	RNA.regulation of transcription.AP2/EREBP, APETALA2/Ethylene-responsive element binding protein family
MELO3C008318	Ethylene-responsive transcription factor 1	ripe	0.38	0.00603937	RNA.regulation of transcription.AP2/EREBP, APETALA2/Ethylene-responsive element binding protein family
MELO3C026024	Ethylene-responsive transcription factor 13	ripe	0.48	0.0234032	RNA.regulation of transcription.AP2/EREBP, APETALA2/Ethylene-responsive element binding protein family
MELO3C010466	Ethylene-responsive transcription factor 5	ripe	4.55	0.0013169	RNA.regulation of transcription.AP2/EREBP, APETALA2/Ethylene-responsive element binding protein family
MELO3C012470	Response regulator 6	ripe	2.39	0.0210262	RNA.regulation of transcription.ARR
MELO3C003375	Two-component response regulator-like protein	ripe	4.76	7.40447e-07	RNA.regulation of transcription.ARR
MELO3C011111	Auxin-responsive protein	ripe	2.09	0.0181626	RNA.regulation of transcription.Aux/IAA family
MELO3C004381	Auxin-responsive protein	ripe	4.9	6.98572e-06	RNA.regulation of transcription.Aux/IAA family
MELO3C021930	B3 domain-containing protein	ripe	2	0.0171399	RNA.regulation of transcription.B3 transcription factor family
MELO3C002608	Helix-loop-helix DNA-binding	ripe	0.07	3.2659e-10	RNA.regulation of transcription.bHLH,Basic Helix-Loop-Helix family
MELO3C015207	Transcription factor	ripe	0.25	0.0189592	RNA.regulation of transcription.bHLH,Basic Helix-Loop-Helix family
MELO3C004148	Phytochrome-interacting factor 3	ripe	2.48	0.00886473	RNA.regulation of transcription.bHLH,Basic Helix-Loop-Helix family
MELO3C020370	Transcription Factor	ripe	2.54	0.0325103	RNA.regulation of transcription.bHLH,Basic Helix-Loop-Helix family
MELO3C008968	Putative bZIP transcription factor superfamily protein	ripe	0.16	0.0397702	RNA.regulation of transcription.bZIP transcription factor family
MELO3C023318	BZIP transcription factor	ripe	0.45	0.0204167	RNA.regulation of transcription.bZIP transcription factor family
MELO3C010967	BZIP transcription factor	ripe	2.8	0.0107503	RNA.regulation of transcription.bZIP transcription factor family
MELO3C002741	Jasmonate ZIM domain protein f	ripe	0.27	0.00701888	RNA.regulation of transcription.C2C2(Zn) CO-like, Constans-like zinc finger family
MELO3C025940	Zinc finger protein CONSTANS-LIKE protein	ripe	0.27	0.0177351	RNA.regulation of transcription.C2C2(Zn) CO-like, Constans-like zinc finger family
MELO3C011317	CONSTANS-like protein	ripe	2.85	0.000130858	RNA.regulation of transcription.C2C2(Zn) CO-like, Constans-like zinc finger family
MELO3C017500	CONSTANS-like protein	ripe	3.64	1.29945e-05	RNA.regulation of transcription.C2C2(Zn) CO-like, Constans-like zinc finger family
MELO3C011576	CONSTANS-like zinc finger protein	ripe	4	1.57908e-07	RNA.regulation of transcription.C2C2(Zn) CO-like, Constans-like zinc finger family
MELO3C023840	Zinc finger protein	ripe	0.07	0.000144883	RNA.regulation of transcription.C2H2 zinc finger family
MELO3C010813	Zinc-finger protein 1	ripe	0.43	0.0300274	RNA.regulation of transcription.C2H2 zinc finger family
MELO3C027373	Arf-GAP with GTPase, ANK repeat and PH domain-containing protein 3	ripe	0.49	0.0174855	RNA.regulation of transcription.C2H2 zinc finger family
MELO3C017474	Zinc finger protein	ripe	3.14	0.0234032	RNA.regulation of transcription.C2H2 zinc finger family
MELO3C004610	Zinc finger CCCH domain-containing protein	ripe	2.26	0.00235569	RNA.regulation of transcription.C3H zinc finger family
MELO3C023554	Nuclear transcription factor Y subunit A-1, putative	ripe	2.67	0.000737403	RNA.regulation of transcription.CCAAT box binding factor family, HAP2
MELO3C014530	Nuclear transcription factor Y subunit C8	ripe	0.3	0.0381149	RNA.regulation of transcription.CCAAT box binding factor family, HAP5
MELO3C019281	DNA repair protein, putative	ripe	0.37	0.0168153	RNA.regulation of transcription.Chromatin Remodeling Factors
MELO3C024599	Putative DNA helicase INO80	ripe	0.43	0.0277451	RNA.regulation of transcription.Chromatin Remodeling Factors
MELO3C012467	DNA repair helicase rad5,16, putative	ripe	0.44	0.0161315	RNA.regulation of transcription.Chromatin Remodeling Factors
MELO3C012218	Myb transcription factor	ripe	0.12	1.80515e-07	RNA.regulation of transcription.G2-like transcription factor family, GARP
MELO3C022765	Myb family transcription factor-related protein	ripe	0.28	0.0129873	RNA.regulation of transcription.G2-like transcription factor family, GARP
MELO3C018430	Myb DNA-binding domain-containing protein	ripe	0.31	0.0332585	RNA.regulation of transcription.G2-like transcription factor family, GARP
MELO3C013874	Two-component response regulator-like protein	ripe	3.27	0.00610959	RNA.regulation of transcription.G2-like transcription factor family, GARP
MELO3C025894	Two-component response regulator ARR1	ripe	4.24	0.00320283	RNA.regulation of transcription.G2-like transcription factor family, GARP
MELO3C024739	Growth-regulating factor	ripe	3.71	0.0114619	RNA.regulation of transcription.General Transcription
MELO3C020206	DELLA protein GAI, putative	ripe	3.47	0.000390337	RNA.regulation of transcription.GRAS transcription factor family
MELO3C013923	Homeobox-leucine zipper protein	ripe	3.62	0.00523224	RNA.regulation of transcription.HB,Homeobox transcription factor family
MELO3C027079	Heat stress transcription factor A3	ripe	0.28	0.000128857	RNA.regulation of transcription.HSF,Heat-shock transcription factor family
MELO3C007560	Heat stress transcription factor	ripe	0.36	0.0100428	RNA.regulation of transcription.HSF,Heat-shock transcription factor family
MELO3C006891	Heat stress transcription factor B-2b	ripe	2.31	0.0449887	RNA.regulation of transcription.HSF,Heat-shock transcription factor family
MELO3C000260	Agamous MADS-box transcription factor 1a	ripe	0.44	0.0226499	RNA.regulation of transcription.MADS box transcription factor family
MELO3C003521	DNA binding protein, putative	ripe	0.43	0.0313216	RNA.regulation of transcription.MYB domain transcription factor family
MELO3C005840	MYB transcription factor	ripe	0.39	0.00621178	RNA.regulation of transcription.MYB-related transcription factor family
MELO3C025151	MYB transcription factor	ripe	2.13	0.0330675	RNA.regulation of transcription.MYB-related transcription factor family
MELO3C025870	MYB transcription factor	ripe	4.63	0.00189435	RNA.regulation of transcription.MYB-related transcription factor family
MELO3C016261	RWP-RK domain-containing protein	ripe	2.21	0.0241944	RNA.regulation of transcription.NIN-like bZIP-related family
MELO3C016260	Putative nodule inception protein	ripe	2.78	0.000378255	RNA.regulation of transcription.NIN-like bZIP-related family
MELO3C023202	Nucleosome/chromatin assembly factor group	ripe	0.43	0.0481584	RNA.regulation of transcription.Nucleosome/chromatin assembly factor group
MELO3C005921	Pseudo-response regulator 5	ripe	0.32	0.00440696	RNA.regulation of transcription.Psudo ARR transcription factor family
MELO3C009160	Trihelix transcription factor GT-3b	ripe	0.19	4.86131e-06	RNA.regulation of transcription.Trihelix, Triple-Helix transcription factor family
MELO3C023042	Oxidation resistance 1-like protein	ripe	0.27	0.000388497	RNA.regulation of transcription.unclassified
MELO3C007890	Zinc finger CCCH domain-containing protein	ripe	0.42	0.0308098	RNA.regulation of transcription.unclassified
MELO3C005595	Zinc finger A20 and AN1 domain-containing stress-associated protein	ripe	0.46	0.028686	RNA.regulation of transcription.unclassified
MELO3C024579	Putative mitochondrial transcription termination factor family protein	ripe	2.01	0.0243542	RNA.regulation of transcription.unclassified
MELO3C025769	23S rRNA (Uracil-5-)-methyltransferase	ripe	2.27	0.046983	RNA.regulation of transcription.unclassified
MELO3C024582	Aspartic proteinase nepenthesin-2, putative	ripe	4.77	0.0241832	RNA.regulation of transcription.unclassified
MELO3C002768	Putative mitochondrial transcription termination factor family protein	ripe	6.48	0.000201922	RNA.regulation of transcription.unclassified
MELO3C008175	WRKY transcription factor	ripe	0.13	1.83509e-08	RNA.regulation of transcription.WRKY domain transcription factor family
MELO3C020489	WRKY transcription factor 1	ripe	0.22	0.00189435	RNA.regulation of transcription.WRKY domain transcription factor family
MELO3C017743	WRKY transcription factor	ripe	0.33	0.0013169	RNA.regulation of transcription.WRKY domain transcription factor family
MELO3C020967	WRKY transcription factor 10	ripe	0.34	0.0459134	RNA.regulation of transcription.WRKY domain transcription factor family
MELO3C012932	WRKY transcription factor	ripe	0.47	0.0177358	RNA.regulation of transcription.WRKY domain transcription factor family
MELO3C003237	RNA-binding protein	ripe	0.44	0.024855	RNA.RNA binding
MELO3C020222	THO complex subunit	ripe	0.48	0.0254827	RNA.RNA binding
MELO3C006374	Polyadenylate-binding protein, cytoplasmic and nuclear	ripe	2.54	0.0013169	RNA.RNA binding
MELO3C023523	Heterogeneous nuclear ribonucleoprotein A1-like 2	ripe	2.54	0.0164436	RNA.RNA binding
MELO3C014275	Retrotransposon protein, putative, unclassified	ripe	0.22	0.0424334	RNA.transcription
MELO3C026815	RNA-dependent RNA polymerase 1a	ripe	2.89	0.00179216	RNA.transcription
MELO3C000951	DNA-directed RNA polymerase subunit alpha	ripe	3.54	0.0424346	RNA.transcription
MELO3C024760	RNA polymerase sigma factor 1	ripe	5.85	0.00272254	RNA.transcription
MELO3C007398	Phosphoadenosine phosphosulfate reductase	ripe	0.38	0.0160614	S-assimilation.APR
MELO3C010188	Cinnamoyl-CoA reductase, putative	ripe	2.63	0.00219954	secondary metabolism.flavonoids.dihydroflavonols.dihydroflavonol 4-reductase
MELO3C009790	Amine oxidase, putative	ripe	2.55	0.0459125	secondary metabolism.isoprenoids.carotenoids
MELO3C020744	Lycopene beta cyclase	ripe	2.1	0.0245088	secondary metabolism.isoprenoids.carotenoids.lycopene beta cyclase
MELO3C017772	Phytoene desaturase	ripe	2.26	0.00665206	secondary metabolism.isoprenoids.carotenoids.phytoene dehydrogenase
MELO3C025102	Phytoene synthase	ripe	2.02	0.0183384	secondary metabolism.isoprenoids.carotenoids.phytoene synthase
MELO3C008677	Violaxanthin de-epoxidase	ripe	0.25	0.000250304	secondary metabolism.isoprenoids.carotenoids.violaxanthin de-epoxidase
MELO3C014017	Hydroxymethylglutaryl-CoA synthase	ripe	2.49	0.000928622	secondary metabolism.isoprenoids.mevalonate pathway.HMG-CoA synthase
MELO3C017176	Geranylgeranyl reductase	ripe	5.7	3.86306e-10	secondary metabolism.isoprenoids.non-mevalonate pathway
MELO3C015605	4-diphosphocytidyl-2-C-methyl-d-erythritol kinase, putative	ripe	2.81	0.00200218	secondary metabolism.isoprenoids.non-mevalonate pathway.CMK
MELO3C021375	1-deoxy-D-xylulose 5-phosphate synthase	ripe	2.6	0.000723203	secondary metabolism.isoprenoids.non-mevalonate pathway.DXS
MELO3C020952	Geranylgeranyl pyrophosphate synthase	ripe	2.7	0.00048236	secondary metabolism.isoprenoids.non-mevalonate pathway.geranylgeranyl pyrophosphate synthase
MELO3C018407	4-hydroxy-3-methylbut-2-enyl diphosphate reductase	ripe	2.44	0.00353226	secondary metabolism.isoprenoids.non-mevalonate pathway.HDR
MELO3C016339	2-C-methyl-D-erythritol 2,4-cyclodiphosphate synthase	ripe	2.12	0.0143789	secondary metabolism.isoprenoids.non-mevalonate pathway.MCS
MELO3C002520	Putative terpenoid synthase 5	ripe	0.15	0.0418124	secondary metabolism.isoprenoids.terpenoids
MELO3C014321	Methyltransferase type 11	ripe	2.15	0.0106312	secondary metabolism.isoprenoids.tocopherol biosynthesis.MPBQ/MSBQ methyltransferase
MELO3C017009	4-coumarate-CoA ligase-like protein	ripe	0.37	0.009163	secondary metabolism.phenylpropanoids.lignin biosynthesis.4CL
MELO3C015503	Phenylalanine ammonia-lyase	ripe	4.03	0.0421342	secondary metabolism.phenylpropanoids.lignin biosynthesis.PAL
MELO3C006954	Ornithine cyclodeaminase, putative	ripe	2.18	0.0183384	secondary metabolism.unspecified
MELO3C008466	Calmodulin-like protein	ripe	0.06	6.39261e-05	signalling.calcium
MELO3C025505	IQ domain-containing protein	ripe	0.18	9.94974e-05	signalling.calcium
MELO3C006721	Calmodulin, putative	ripe	0.22	0.00169761	signalling.calcium
MELO3C014359	Calcium-binding EF-hand family protein-like	ripe	0.22	0.00529138	signalling.calcium
MELO3C006022	Calcineurin B, putative	ripe	0.28	0.0313216	signalling.calcium
MELO3C014180	EH-domain-containing protein	ripe	0.5	0.0230958	signalling.calcium
MELO3C025627	Sodium/calcium exchanger family protein	ripe	2.19	0.0222712	signalling.calcium
MELO3C026342	Calmodulin	ripe	3.77	4.47765e-06	signalling.calcium
MELO3C011332	Ganglioside-induced differentiation-associated protein	ripe	0.31	0.0106639	signalling.G-proteins
MELO3C016764	WD-repeat protein, putative	ripe	0.43	0.0368405	signalling.G-proteins
MELO3C009132	Prenylated rab acceptor family protein	ripe	0.46	0.0241832	signalling.G-proteins
MELO3C004462	TBC1 domain family member	ripe	0.5	0.0441161	signalling.G-proteins
MELO3C003565	Phosphate-induced (Phi-1) protein, putative	ripe	0.31	0.0423724	signalling.in sugar and nutrient physiology
MELO3C007977	Glutamate receptor	ripe	2.16	0.0481134	signalling.in sugar and nutrient physiology
MELO3C017043	Glutamate receptor	ripe	2.55	0.00849304	signalling.in sugar and nutrient physiology
MELO3C015998	Cryptochrome, DASH family	ripe	2.5	0.000845305	signalling.light
MELO3C003426	Inositol-tetrakisphosphate 1-kinase	ripe	0.35	0.0377377	signalling.phosphinositides.inositol-1,3,4-trisphosphate 5/6-kinase
MELO3C024238	S-receptor kinase-like protein 1	ripe	0.13	8.99565e-05	signalling.receptor kinases.DUF 26
MELO3C003635	Receptor-like protein kinase	ripe	0.28	0.00856968	signalling.receptor kinases.DUF 26
MELO3C011978	Putative receptor protein kinase	ripe	0.48	0.0288736	signalling.receptor kinases.DUF 26
MELO3C014984	Receptor-kinase, putative	ripe	8.88	0.0131673	signalling.receptor kinases.leucine rich repeat III
MELO3C022345	Receptor-like kinase	ripe	4.13	0.0257621	signalling.receptor kinases.leucine rich repeat XI
MELO3C009308	Putative receptor protein kinase	ripe	0.16	0.0103642	signalling.receptor kinases.misc
MELO3C022244	SPX domain-containing protein	ripe	0.13	8.94587e-06	stress.abiotic
MELO3C010343	SPX domain-containing protein 2	ripe	0.13	0.0458816	stress.abiotic
MELO3C004504	SPX domain-containing protein	ripe	0.26	9.92295e-05	stress.abiotic
MELO3C016449	22.0 kDa class IV heat shock protein	ripe	0.11	1.961e-10	stress.abiotic.heat
MELO3C003195	18.2 kDa class I heat shock protein	ripe	0.11	3.98638e-08	stress.abiotic.heat
MELO3C018485	22.0 kDa class IV heat shock protein	ripe	0.12	1.78179e-09	stress.abiotic.heat
MELO3C027124	18.2 kDa class I heat shock protein	ripe	0.23	6.9577e-05	stress.abiotic.heat
MELO3C001614	16.9 kDa class I heat shock protein 1	ripe	0.28	0.00189435	stress.abiotic.heat
MELO3C025139	18.2 kDa class I heat shock protein	ripe	0.31	0.000290616	stress.abiotic.heat
MELO3C026732	Chaperone protein dnaJ	ripe	0.31	0.0134117	stress.abiotic.heat
MELO3C022116	22.7 kDa class IV heat shock protein	ripe	0.37	0.00183164	stress.abiotic.heat
MELO3C003917	70 kDa heat shock protein	ripe	0.39	0.0311652	stress.abiotic.heat
MELO3C005184	Germin-like protein 16	ripe	0.02	1.9541e-05	stress.abiotic.unspecified
MELO3C021552	Universal stress protein family protein	ripe	2.3	0.0229216	stress.abiotic.unspecified
MELO3C018892	Pollen Ole e 1 allergen and extensin	ripe	3.53	0.000334471	stress.abiotic.unspecified
MELO3C008404	Pathogen-related protein	ripe	0.12	0.00407849	stress.biotic
MELO3C011018	Thaumatin-like protein 3	ripe	0.4	0.0286931	stress.biotic
MELO3C020912	Red chlorophyll catabolite reductase	ripe	2.95	0.00122027	stress.biotic
MELO3C020913	Red chlorophyll catabolite reductase	ripe	3.32	6.98572e-06	stress.biotic
MELO3C006965	Acidic endochitinase	ripe	4.11	0.00208808	stress.biotic
MELO3C009383	Thaumatin-like protein	ripe	5.27	0.0251519	stress.biotic
MELO3C016725	Disease resistance protein	ripe	0.11	0.000719392	stress.biotic.PR-proteins
MELO3C004311	Disease resistance-like protein	ripe	0.36	0.0189592	stress.biotic.PR-proteins
MELO3C015407	Malic enzyme	ripe	3.19	0.000236763	TCA / org transformation.other organic acid transformatons.malic
MELO3C025454	2-oxoglutarate dehydrogenase, E1 component	ripe	0.32	0.0317857	TCA / org transformation.TCA.2-oxoglutarate dehydrogenase
MELO3C011113	Glutamyl-tRNA reductase	ripe	2.94	0.000653147	tetrapyrrole synthesis.glu-tRNA reductase
MELO3C007233	Magnesium chelatase subunit I	ripe	3.98	2.75712e-08	tetrapyrrole synthesis.magnesium chelatase
MELO3C023131	Magnesium chelatase subunit	ripe	7.3	2.65175e-14	tetrapyrrole synthesis.magnesium chelatase
MELO3C026160	Magnesium-protoporphyrin O-methyltransferase	ripe	2.84	0.000111248	tetrapyrrole synthesis.magnesium protoporphyrin IX methyltransferase
MELO3C026802	Magnesium-protoporphyrin IX monomethyl ester [oxidative] cyclase	ripe	4.91	1.00696e-09	tetrapyrrole synthesis.magnesium-protoporphyrin IX monomethyl ester (oxidative) cyclase
MELO3C024010	Porphobilinogen deaminase, putative	ripe	2.91	0.00186923	tetrapyrrole synthesis.porphobilinogen deaminase
MELO3C016714	Protochlorophyllide reductase	ripe	10.43	1.15561e-16	tetrapyrrole synthesis.protochlorophyllide reductase
MELO3C014286	Chlorophyllase	ripe	2.03	0.0454669	tetrapyrrole synthesis.unspecified
MELO3C021445	ABC transporter G family member	ripe	0.06	0.000374323	transport.ABC transporters and multidrug resistance systems
MELO3C007173	Lipid A export ATP-binding/permease protein MsbA	ripe	0.16	1.83632e-05	transport.ABC transporters and multidrug resistance systems
MELO3C017965	Multidrug resistance protein ABC transporter family	ripe	0.37	0.0394036	transport.ABC transporters and multidrug resistance systems
MELO3C008741	Lipid A export ATP-binding/permease protein MsbA	ripe	0.4	0.0185164	transport.ABC transporters and multidrug resistance systems
MELO3C010648	Amino acid permease	ripe	2.82	0.00121466	transport.amino acids
MELO3C012373	Proline transporter	ripe	6.93	0.000966472	transport.amino acids
MELO3C023074	Ammonium transporter	ripe	13.81	0.00130339	transport.ammonium
MELO3C014241	Aquaporin	ripe	0.36	0.0405036	transport.Major Intrinsic Proteins.PIP
MELO3C005685	Aquaporin protein 7	ripe	3.2	0.00621178	transport.Major Intrinsic Proteins.PIP
MELO3C024483	Aquaporin	ripe	2.69	0.0424934	transport.Major Intrinsic Proteins.TIP
MELO3C005383	Glycerol-3-phosphate transporter, putative	ripe	0.47	0.0291038	transport.membrane system unknown
MELO3C007378	Glucose-6-phosphate/phosphate translocator 2	ripe	0.29	0.0393578	transport.metabolite transporters at the envelope membrane
MELO3C014005	Phosphate translocator protein	ripe	0.32	0.0313216	transport.metabolite transporters at the envelope membrane
MELO3C007259	Glucose-6-phosphate/phosphate translocator-like protein	ripe	5.01	2.75067e-08	transport.metabolite transporters at the envelope membrane
MELO3C015452	Mitochondrial carrier protein-like	ripe	0.2	2.02814e-05	transport.metabolite transporters at the mitochondrial membrane
MELO3C014803	Mitochondrial phosphate carrier protein	ripe	0.4	0.0265642	transport.metabolite transporters at the mitochondrial membrane
MELO3C003690	Mitochondrial carrier	ripe	3.39	0.00121341	transport.metabolite transporters at the mitochondrial membrane
MELO3C007723	Mitochondrial carrier protein	ripe	4.02	0.000232444	transport.metabolite transporters at the mitochondrial membrane
MELO3C026034	Solute carrier family 40 member 2	ripe	0.15	0.0314547	transport.metal
MELO3C024466	Metal ion binding protein	ripe	0.21	0.000208405	transport.metal
MELO3C008845	Copper-transporting ATPase 1, putative	ripe	0.29	0.000254481	transport.metal
MELO3C023938	Divalent metal cation transporter MntH	ripe	0.31	0.0231896	transport.metal
MELO3C008846	Copper-transporting ATPase, putative	ripe	0.35	0.00242441	transport.metal
MELO3C023828	Metal tolerance protein	ripe	2.01	0.0481584	transport.metal
MELO3C013713	Auxin efflux carrier-like protein	ripe	0.17	0.00396792	transport.misc
MELO3C012290	Multidrug resistance protein MdtK	ripe	0.2	1.64567e-07	transport.misc
MELO3C019560	Solute carrier family 22 member 6-A	ripe	0.2	0.0114619	transport.misc
MELO3C018017	Nucleobase ascorbate transporter	ripe	0.31	0.0343396	transport.misc
MELO3C013263	Citrate efflux MATE transporter	ripe	0.33	0.0106548	transport.misc
MELO3C018967	Multidrug resistance protein MdtK	ripe	0.38	0.0224694	transport.misc
MELO3C017344	Multidrug resistance protein MdtK	ripe	0.4	0.0373644	transport.misc
MELO3C013812	Secretory carrier-associated membrane protein 2	ripe	0.41	0.00572122	transport.misc
MELO3C024748	Transporter, folate-biopterin transporter	ripe	0.43	0.0158973	transport.misc
MELO3C025264	Auxin efflux carrier family protein	ripe	2.17	0.0343778	transport.misc
MELO3C011114	Multidrug resistance protein MdtK	ripe	3.4	0.0222712	transport.misc
MELO3C012055	Putative peptide/nitrate transporter	ripe	2.77	0.0139065	transport.peptides and oligopeptides
MELO3C008139	Metal transporter protein	ripe	3.32	0.005392	transport.peptides and oligopeptides
MELO3C011559	Probable peptide/nitrate transporter	ripe	10.42	0.00011566	transport.peptides and oligopeptides
MELO3C006427	Phosphate transporter	ripe	0.14	6.61667e-05	transport.phosphate
MELO3C011950	Phosphate transporter 2-1	ripe	3.54	0.0158973	transport.phosphate
MELO3C009941	Probable potassium transport system protein kup	ripe	2.33	0.0013169	transport.potassium
MELO3C012547	Sugar transporter, putative	ripe	4.09	0.0237836	transport.sugars
MELO3C025473	Sulfate transporter	ripe	0.3	0.000905523	transport.sulphate
MELO3C011173	Cation transport regulator-like protein	ripe	0.45	0.0211071	transport.unspecified cations
MELO3C010599	Cation transport regulator-like protein	ripe	2.18	0.0168042	transport.unspecified cations
MELO3C016505	Sodium Bile acid symporter family protein, expressed	ripe	2.22	0.0060656	transport.unspecified cations
MELO3C001192	Unknown protein	ripe	0.01	2.67075e-14	#N/A
MELO3C001782	Unknown protein	ripe	0.01	3.58363e-12	#N/A
MELO3C002607	Plant-specific domain TIGR01615 family protein	ripe	0.01	2.9478e-07	#N/A
MELO3C005480	UPF0496 protein	ripe	0.02	7.50138e-05	#N/A
MELO3C021807	T23K8.1	ripe	0.05	8.44297e-13	#N/A
MELO3C013752	F-box protein	ripe	0.05	7.93189e-09	#N/A
MELO3C020300	Unknown protein	ripe	0.06	0.000331219	#N/A
MELO3C025655	Protein phosphatase 2c, putative	ripe	0.08	0.000144883	#N/A
MELO3C026782	Seed specific protein Bn15D14A	ripe	0.09	0.000128389	#N/A
MELO3C002154	Hydrolase, alpha/beta fold family protein	ripe	0.1	2.65619e-06	#N/A
MELO3C023173	Sister chromatid cohesion 1 protein	ripe	0.1	0.000557421	#N/A
MELO3C002575	Protein CHUP1	ripe	0.1	0.000965371	#N/A
MELO3C018790	Unknown protein	ripe	0.1	0.0241832	#N/A
MELO3C026293	At1g70420/F17O7_4	ripe	0.11	5.98278e-05	#N/A
MELO3C018549	CBS domain-containing protein	ripe	0.11	0.000254481	#N/A
MELO3C026600	Unknown protein	ripe	0.12	1.97665e-05	#N/A
MELO3C023587	Unknown protein	ripe	0.13	6.64226e-10	#N/A
MELO3C002263	Poly [ADP-ribose] polymerase 14	ripe	0.13	1.54082e-07	#N/A
MELO3C023871	FtsJ cell division protein-like	ripe	0.13	1.56639e-05	#N/A
MELO3C022653	Unknown protein	ripe	0.13	0.0130641	#N/A
MELO3C006351	F-box family protein	ripe	0.14	2.63557e-07	#N/A
MELO3C000279	Zinc ion binding protein	ripe	0.14	7.52582e-05	#N/A
MELO3C009427	AT3g10020/T22K18_16	ripe	0.15	1.47654e-07	#N/A
MELO3C007653	Protein PHLOEM PROTEIN 2-LIKE A10	ripe	0.15	0.000122693	#N/A
MELO3C011275	Serine-rich protein	ripe	0.16	0.000123803	#N/A
MELO3C006608	CASP-like protein	ripe	0.16	0.000653147	#N/A
MELO3C001478	Unknown protein	ripe	0.16	0.00734241	#N/A
MELO3C011017	At5g51670-like protein	ripe	0.16	0.0120454	#N/A
MELO3C024091	Unknown protein	ripe	0.16	0.0134066	#N/A
MELO3C018497	Unknown protein	ripe	0.16	0.020916	#N/A
MELO3C023255	Plant-specific domain TIGR01615 family protein	ripe	0.17	6.61516e-06	#N/A
MELO3C010639	Unknown protein	ripe	0.17	0.000181862	#N/A
MELO3C005449	Chaperone protein dnaJ-like (OR)	ripe	0.18	6.86213e-10	#N/A
MELO3C007652	[Protein-PII] uridylyltransferase	ripe	0.18	3.42826e-08	#N/A
MELO3C012154	Putative uncharacterized protein F1O17.11	ripe	0.18	3.65102e-05	#N/A
MELO3C004160	Unknown protein	ripe	0.18	0.00621178	#N/A
MELO3C005175	Unknown protein	ripe	0.18	0.00721363	#N/A
MELO3C003124	CM0545.320.nc protein	ripe	0.18	0.0119774	#N/A
MELO3C009217	AT5g02020/T7H20_70	ripe	0.19	7.08085e-05	#N/A
MELO3C022251	Putative methyltransferase	ripe	0.19	0.00138118	#N/A
MELO3C014559	Crt-like protein	ripe	0.2	1.50058e-07	#N/A
MELO3C012329	SYNC1 protein	ripe	0.2	7.23164e-07	#N/A
MELO3C017419	Putative uncharacterized protein OSJNBa0035A24.16	ripe	0.2	0.000236033	#N/A
MELO3C027078	Unknown protein	ripe	0.2	0.00183164	#N/A
MELO3C007455	TSL-kinase interacting protein	ripe	0.2	0.00446098	#N/A
MELO3C017972	Protein GAMETE EXPRESSED 1	ripe	0.2	0.0134344	#N/A
MELO3C023535	Myosin-9	ripe	0.2	0.0210948	#N/A
MELO3C000505	En/Spm-like transposon protein	ripe	0.21	0.0108142	#N/A
MELO3C007487	Putative uncharacterized protein (Precursor)	ripe	0.21	0.012478	#N/A
MELO3C000478	Unknown protein	ripe	0.22	0.0013169	#N/A
MELO3C026918	2-phosphoglycerate kinase-related protein	ripe	0.22	0.0210262	#N/A
MELO3C020596	Glycosyltransferase, putative	ripe	0.22	0.0398238	#N/A
MELO3C021629	Plant-specific domain TIGR01615 family protein	ripe	0.23	0.000198255	#N/A
MELO3C005461	Unknown protein	ripe	0.23	0.00121596	#N/A
MELO3C001587	Unknown protein	ripe	0.24	0.0179287	#N/A
MELO3C021191	PLAC8 family protein	ripe	0.25	0.012594	#N/A
MELO3C026846	Unknown protein	ripe	0.25	0.0496125	#N/A
MELO3C019267	Hydrolase, alpha/beta fold family protein	ripe	0.26	0.00283331	#N/A
MELO3C026968	Unknown protein	ripe	0.26	0.0426338	#N/A
MELO3C014481	Catalytic/ hydrolase	ripe	0.26	0.0439345	#N/A
MELO3C009830	DNA repair protein recA-like protein	ripe	0.27	4.86848e-05	#N/A
MELO3C023447	Serine-rich protein	ripe	0.27	6.00548e-05	#N/A
MELO3C026178	ATP/DNA binding protein	ripe	0.27	0.0061395	#N/A
MELO3C024234	Putative bZIP protein	ripe	0.27	0.0306454	#N/A
MELO3C019999	Protein WEAK CHLOROPLAST MOVEMENT UNDER BLUE LIGHT 1	ripe	0.27	0.0394036	#N/A
MELO3C026881	Unknown protein	ripe	0.28	0.00069182	#N/A
MELO3C012630	Unknown protein	ripe	0.28	0.0013169	#N/A
MELO3C007512	mRNA, clone: LRG11	ripe	0.28	0.0154737	#N/A
MELO3C014422	Unknown protein	ripe	0.28	0.0454072	#N/A
MELO3C017302	Unknown protein	ripe	0.29	0.0271439	#N/A
MELO3C000362	Unknown protein	ripe	0.29	0.0456446	#N/A
MELO3C007669	Serine-aspartate repeat-containing protein F	ripe	0.3	8.40844e-06	#N/A
MELO3C005916	Unknown protein	ripe	0.3	0.00100568	#N/A
MELO3C023540	Unknown protein	ripe	0.31	0.000359841	#N/A
MELO3C005300	Unknown protein	ripe	0.31	0.000403431	#N/A
MELO3C022012	DEAD box ATP-dependent RNA helicase, putative	ripe	0.31	0.020916	#N/A
MELO3C006023	Acid phosphatase/vanadium-dependent haloperoxidase-related protein	ripe	0.32	0.00221936	#N/A
MELO3C002831	Pentatricopeptide repeat-containing protein, putative	ripe	0.32	0.00250852	#N/A
MELO3C022353	Putative uncharacterized protein OSJNBa0006L06.2	ripe	0.32	0.00282005	#N/A
MELO3C012966	At1g70420/F17O7_4	ripe	0.33	0.000603319	#N/A
MELO3C015888	Unknown protein	ripe	0.33	0.00080702	#N/A
MELO3C008313	UDP-sugar pyrophosphorylase	ripe	0.33	0.00426227	#N/A
MELO3C026550	Putative dehydrin	ripe	0.33	0.00741876	#N/A
MELO3C014083	Unknown protein	ripe	0.33	0.044879	#N/A
MELO3C025584	Transcription factor, putative	ripe	0.34	0.0452817	#N/A
MELO3C019045	Mitochondria fission 1 protein	ripe	0.35	0.00195809	#N/A
MELO3C020910	Glycosyl hydrolase family protein 43	ripe	0.35	0.00756699	#N/A
MELO3C016938	Protein GLUTAMINE DUMPER 5	ripe	0.35	0.0103825	#N/A
MELO3C010368	NIF domain-containing protein	ripe	0.35	0.0236145	#N/A
MELO3C008959	1-acyl-sn-glycerol-3-phosphate acyltransferase, putative	ripe	0.36	0.00328383	#N/A
MELO3C006933	Unknown protein	ripe	0.36	0.00357425	#N/A
MELO3C026187	MORC family CW-type zinc finger protein	ripe	0.36	0.00966424	#N/A
MELO3C005414	Hypersensitive induced response protein 4	ripe	0.36	0.0145957	#N/A
MELO3C015946	Unknown protein	ripe	0.36	0.0253038	#N/A
MELO3C003425	Transmembrane protein 41B	ripe	0.37	0.0010742	#N/A
MELO3C023486	Snf1-related kinase interactor 2	ripe	0.37	0.00426999	#N/A
MELO3C013933	Putative uncharacterized protein At5g47455/MNJ7.31	ripe	0.37	0.00568477	#N/A
MELO3C024922	Mitochondrial import inner membrane translocase subunit TIM50	ripe	0.38	0.00327222	#N/A
MELO3C021024	IFA-binding protein	ripe	0.38	0.00349967	#N/A
MELO3C015995	Late embryogenesis abundant protein 3L-1	ripe	0.38	0.00353226	#N/A
MELO3C007555	Gb|AAB71479.1|	ripe	0.38	0.00658906	#N/A
MELO3C012297	Repressor of RNA polymerase III transcription MAF1-like protein	ripe	0.38	0.0417643	#N/A
MELO3C011365	WD-repeat protein, putative	ripe	0.4	0.00426227	#N/A
MELO3C008979	Podospora anserina S mat+ genomic DNA chromosome 3, supercontig 3	ripe	0.4	0.00822978	#N/A
MELO3C014099	Gb|AAF04428.1	ripe	0.4	0.0252604	#N/A
MELO3C006655	Putative homeodomain-like transcription factor superfamily protein	ripe	0.4	0.0253477	#N/A
MELO3C003431	Unknown protein	ripe	0.4	0.0432339	#N/A
MELO3C001175	Glutathione s-transferase, putative	ripe	0.4	0.0490985	#N/A
MELO3C017198	Mitochondrial import inner membrane translocase subunit TIM16	ripe	0.41	0.0115162	#N/A
MELO3C018184	Putative uncharacterized protein (Precursor)	ripe	0.42	0.00511768	#N/A
MELO3C026884	Unknown protein	ripe	0.42	0.0191401	#N/A
MELO3C010004	Yth domain-containing protein, putative	ripe	0.43	0.015019	#N/A
MELO3C017600	LanC-like protein 2	ripe	0.44	0.00616591	#N/A
MELO3C014302	Transmembrane BAX inhibitor motif-containing protein, putative	ripe	0.44	0.0108142	#N/A
MELO3C026593	Surfeit locus protein 2	ripe	0.44	0.0138446	#N/A
MELO3C014647	PRLI-interacting factor A	ripe	0.44	0.0175579	#N/A
MELO3C012813	Putative uncharacterized protein At2g20240/F11A3.21	ripe	0.44	0.0189592	#N/A
MELO3C018863	Lysine-specific histone demethylase-like protein	ripe	0.44	0.0313216	#N/A
MELO3C003496	Phosphoglycerate mutase-like protein	ripe	0.45	0.0123299	#N/A
MELO3C005301	Putative senescence-associated protein	ripe	0.45	0.012594	#N/A
MELO3C016420	SNARE associated Golgi protein family	ripe	0.45	0.0148416	#N/A
MELO3C013795	B0403H10-	ripe	0.45	0.0291038	#N/A
MELO3C019854	Transferase, transferring glycosyl groups, putative	ripe	0.45	0.0340491	#N/A
MELO3C019205	AT4g37300/C7A10_60	ripe	0.46	0.0146491	#N/A
MELO3C021923	COSII_At2g15890-like protein	ripe	0.46	0.0171399	#N/A
MELO3C015734	Pre-mRNA-splicing factor ATP-dependent RNA helicase PRP16	ripe	0.47	0.0243542	#N/A
MELO3C005171	AT3g25550/MWL2_17	ripe	0.47	0.0300274	#N/A
MELO3C008295	Probable ubiquinone biosynthesis protein UbiB	ripe	0.48	0.0146887	#N/A
MELO3C025771	Structural constituent of cell wall, putative	ripe	0.48	0.0389859	#N/A
MELO3C006109	Phosphatidylinositol N-acetyglucosaminlytransferase subunit P-like protein	ripe	0.48	0.048174	#N/A
MELO3C003359	Vacuolar protein sorting-associated protein, putative	ripe	0.49	0.0252729	#N/A
MELO3C005338	Alpha/beta hydrolase fold	ripe	0.49	0.0441161	#N/A
MELO3C004396	Seed specific protein Bn15D14A	ripe	0.5	0.0470665	#N/A
MELO3C018723	Light-dependent short hypocotyls 1	ripe	2	0.0229684	#N/A
MELO3C008583	Mitotic-spindle organizing protein 1	ripe	2.01	0.0161689	#N/A
MELO3C022773	Unknown protein	ripe	2.04	0.023109	#N/A
MELO3C003734	Protein Fam206a	ripe	2.05	0.0353895	#N/A
MELO3C027362	Putative uncharacterized protein At2g35200/T4C15.13	ripe	2.08	0.00842273	#N/A
MELO3C006591	Putative uncharacterized protein OJ1174_H11.9	ripe	2.09	0.0435395	#N/A
MELO3C021853	Gamma-glutamylaminecyclotransferase A	ripe	2.1	0.0210262	#N/A
MELO3C008255	Glycosyltransferase, putative	ripe	2.1	0.037966	#N/A
MELO3C020745	Unknown protein	ripe	2.13	0.0118789	#N/A
MELO3C010644	Protein tolB	ripe	2.13	0.01693	#N/A
MELO3C021569	Core-2/I-branching beta-1,6-N-acetylglucosaminyltransferase family protein	ripe	2.14	0.0234032	#N/A
MELO3C002262	At1g70420/F17O7_4	ripe	2.15	0.0169533	#N/A
MELO3C025026	Unknown protein	ripe	2.15	0.0226499	#N/A
MELO3C018733	Pollen allergen-like protein	ripe	2.19	0.0319378	#N/A
MELO3C018156	AT5g54540/MRB17_4	ripe	2.2	0.00821005	#N/A
MELO3C008671	Unknown protein	ripe	2.2	0.0372827	#N/A
MELO3C011921	WD repeat-containing protein-like protein	ripe	2.21	0.018017	#N/A
MELO3C011186	Putative peptidyl-tRNA hydrolase PTRHD1	ripe	2.22	0.0353491	#N/A
MELO3C004584	1-aminocyclopropane-1-carboxylate oxidase	ripe	2.23	0.0439658	#N/A
MELO3C001944	Fiber expressed protein	ripe	2.25	0.0236839	#N/A
MELO3C002036	DUF1118-domain-containing protein	ripe	2.26	0.00245166	#N/A
MELO3C024344	Putative uncharacterized protein OSJNBa0014K08.16	ripe	2.26	0.0116766	#N/A
MELO3C023411	Glycosyl transferase, group 1 family protein	ripe	2.26	0.0237836	#N/A
MELO3C008012	Unknown protein	ripe	2.27	0.0394036	#N/A
MELO3C007788	Unknown protein	ripe	2.28	0.0139018	#N/A
MELO3C015846	Phenazine biosynthesis protein PhzF family	ripe	2.28	0.0319378	#N/A
MELO3C018765	AT4g28240/F26K10_120	ripe	2.29	0.0233833	#N/A
MELO3C025888	Protein TIC 62, chloroplastic	ripe	2.3	0.00344157	#N/A
MELO3C024870	Putative relA/spoT homologous protein RSH2	ripe	2.3	0.0189592	#N/A
MELO3C016549	AT4g27390/M4I22_200	ripe	2.3	0.0456139	#N/A
MELO3C020915	Unknown protein	ripe	2.31	0.0205488	#N/A
MELO3C006468	Phosphatidylcholine transfer protein, putative	ripe	2.32	0.00141917	#N/A
MELO3C018548	Emb|CAB66910.1	ripe	2.33	0.0319378	#N/A
MELO3C016900	Putative uncharacterized protein At4g12070/F16J13_140	ripe	2.36	0.00900368	#N/A
MELO3C022360	Transferase, transferring glycosyl groups	ripe	2.39	0.0350202	#N/A
MELO3C025638	Peptide-N4-(N-acetyl-beta-glucosaminyl)asparagine amidase A, putative	ripe	2.41	0.00869639	#N/A
MELO3C017897	At1g80180/F18B13_26	ripe	2.41	0.0383454	#N/A
MELO3C025307	Transmembrane protein	ripe	2.44	0.0159121	#N/A
MELO3C003096	Phosphatidylinositol N-acetyglucosaminlytransferase subunit P-like protein	ripe	2.45	0.0046286	#N/A
MELO3C016153	Heme-binding protein, putative	ripe	2.48	0.00599087	#N/A
MELO3C005562	Pentapeptide repeat protein (Precursor)	ripe	2.49	0.00127049	#N/A
MELO3C016692	Protein embryo defective 2737	ripe	2.5	0.0480497	#N/A
MELO3C007820	AT3g50680/T3A5_60	ripe	2.51	0.00786759	#N/A
MELO3C025027	Unknown protein	ripe	2.52	0.00452274	#N/A
MELO3C025397	Protein LHCP TRANSLOCATION DEFECT	ripe	2.52	0.0311652	#N/A
MELO3C002920	Unknown protein	ripe	2.55	0.00326439	#N/A
MELO3C005130	CM0216.540.nc protein	ripe	2.59	0.00732351	#N/A
MELO3C014725	Putative carboxyl-terminal peptidase	ripe	2.6	0.0313216	#N/A
MELO3C016473	Cytoplasmic protein	ripe	2.61	0.0383274	#N/A
MELO3C024665	F7O18.2 protein	ripe	2.63	0.000557421	#N/A
MELO3C005396	Phosphoglucomutase	ripe	2.63	0.000737403	#N/A
MELO3C024887	ACT domain-containing protein	ripe	2.64	0.00113216	#N/A
MELO3C007996	Ferredoxin-fold anticodon-binding domain-containing protein 1	ripe	2.66	0.00440696	#N/A
MELO3C015648	At3g32930-like protein	ripe	2.68	0.00831275	#N/A
MELO3C007418	Unknown protein	ripe	2.69	0.0131647	#N/A
MELO3C005217	Retrotransposon protein, putative, unclassified, expressed	ripe	2.69	0.0145547	#N/A
MELO3C011565	Unknown protein	ripe	2.71	0.011212	#N/A
MELO3C017747	[Protein-PII] uridylyltransferase	ripe	2.73	0.000441757	#N/A
MELO3C018356	TPX2 (Targeting protein for Xklp2) protein family	ripe	2.73	0.0159373	#N/A
MELO3C016541	Peroxisomal membrane protein, putative	ripe	2.76	0.00403982	#N/A
MELO3C025025	Unknown protein	ripe	2.8	0.0205488	#N/A
MELO3C003675	Protein TIFY	ripe	2.81	0.0441161	#N/A
MELO3C021688	Unknown protein	ripe	2.82	0.0116766	#N/A
MELO3C014271	Plant-specific domain TIGR01615 family protein	ripe	2.86	0.000810291	#N/A
MELO3C025352	Pentatricopeptide repeat-containing protein, putative	ripe	2.91	0.00151201	#N/A
MELO3C005355	Taurine catabolism dioxygenase TauD/TfdA	ripe	2.99	0.00665206	#N/A
MELO3C005568	WGS project CAID00000000 data, contig chromosome 01	ripe	3.01	0.00097715	#N/A
MELO3C014587	Photosystem II 5 kDa protein	ripe	3.03	4.7468e-05	#N/A
MELO3C004307	Beta-propeller domain-containing protein, methanol dehydrogenase (Precursor)	ripe	3.06	0.000111248	#N/A
MELO3C004555	Unknown protein	ripe	3.06	0.00658906	#N/A
MELO3C010532	Putative integral membrane protein	ripe	3.13	0.00672166	#N/A
MELO3C027064	Pentatricopeptide repeat-containing protein	ripe	3.19	0.000557189	#N/A
MELO3C023435	Clustered mitochondria protein homolog	ripe	3.21	2.80167e-05	#N/A
MELO3C007992	Unknown protein	ripe	3.21	0.00802779	#N/A
MELO3C026050	DNA binding protein, putative	ripe	3.23	0.0114903	#N/A
MELO3C009316	Interactor of constitutive active ROPs	ripe	3.25	0.000148291	#N/A
MELO3C013859	At2g35260/T4C15.7	ripe	3.32	3.08442e-06	#N/A
MELO3C016296	Genome sequencing data, contig C313	ripe	3.33	0.00084545	#N/A
MELO3C025526	Pollen Ole e 1 allergen and extensin family protein	ripe	3.4	0.03589	#N/A
MELO3C014100	Unknown protein	ripe	3.43	0.00727884	#N/A
MELO3C017914	Putative DUF231 domain containing family protein	ripe	3.45	0.00693457	#N/A
MELO3C009927	Heavy-metal-associated domain-containing protein	ripe	3.46	0.00634132	#N/A
MELO3C022236	mRNA, clone: RTFL01-46-D12	ripe	3.53	2.93609e-05	#N/A
MELO3C006053	Threonine endopeptidase	ripe	3.59	8.40844e-06	#N/A
MELO3C002034	Ninja-family protein 8	ripe	3.61	0.000201922	#N/A
MELO3C013862	WGS project CAID00000000 data, contig chromosome 17	ripe	3.61	0.0061386	#N/A
MELO3C004585	RING finger protein 126	ripe	3.63	0.00741876	#N/A
MELO3C010197	Clustered mitochondria protein homolog	ripe	3.64	0.0152322	#N/A
MELO3C016619	Transcription factor bHLH123	ripe	3.67	0.0377377	#N/A
MELO3C018020	Unknown protein	ripe	3.69	0.0409305	#N/A
MELO3C023434	Clustered mitochondria protein homolog	ripe	3.7	2.80917e-06	#N/A
MELO3C015509	Ultraviolet-B-repressible protein	ripe	3.84	2.66099e-08	#N/A
MELO3C008898	Putative uncharacterized protein P0701E06.24	ripe	3.84	0.000266865	#N/A
MELO3C011375	F2E2.8	ripe	3.87	0.0477967	#N/A
MELO3C010738	Extracellular calcium sensing receptor	ripe	3.89	0.00107583	#N/A
MELO3C019598	Ycf54 protein	ripe	3.9	1.17702e-05	#N/A
MELO3C002208	DUF1118-domain-containing protein	ripe	3.93	1.73155e-06	#N/A
MELO3C019572	Oxidoreductase, putative	ripe	4.25	7.23738e-05	#N/A
MELO3C007138	Glutamate-gated kainate-type ion channel receptor subunit GluR5	ripe	4.25	0.000374799	#N/A
MELO3C017915	SMP-30/Gluconolaconase/LRE-like region family protein	ripe	4.28	0.0288136	#N/A
MELO3C008806	Putative uncharacterized protein UKP	ripe	4.57	2.75712e-08	#N/A
MELO3C024768	CTV.20	ripe	5.21	0.000576617	#N/A
MELO3C023667	Tetratricopeptide repeat-containing protein	ripe	6.23	0.0100428	#N/A
MELO3C025150	Lachrymatory-factor synthase	ripe	6.24	0.00621916	#N/A
MELO3C003098	Plant-specific domain TIGR01589 family protein	ripe	7.4	7.44693e-07	#N/A
MELO3C010067	Movement protein	ripe	12.49	1.42946e-05	#N/A
MELO3C010068	Unknown protein	ripe	17.19	3.63334e-06	#N/A
