# Supplementary material for: Comparative transcriptome analyses shed light on carotenoid production and plastid development in melon fruit
Source: Hortic Res. 2021 May 1;8:112. doi: 10.1038/s41438-021-00547-6 (PMC8087762; doi:10.1038/s41438-021-00547-6)
Supplement: Supplementary file 3 — Table S3 [file 41438_2021_547_MOESM3_ESM.xlsx]

## Sheet: Table S2
Table S2 A list of DEGs in low-β mutant at more than one fruit developmental stages. Digital expression data and statistics appear in Table S1.
Gene ID	Expression in low β	Annotation	Developmental stages of deferantioal expression				MapMan Classification
MELO3C005449	Down-regulated	Chaperone protein dnaJ-like (OR)	10 DAA	20 DAA	30 DAA	ripe	#N/A
MELO3C016540	Down-regulated	NAC domain-containing protein, putative	10 DAA	20 DAA			development.unspecified
MELO3C027005	Down-regulated	RNA exonuclease	10 DAA	20 DAA			DNA.unspecified
MELO3C008578	Down-regulated	F-box protein PP2-B1			30 DAA	ripe	cell.organisation
MELO3C025549	Down-regulated	Proteasome-associated ATPase			30 DAA	ripe	protein.degradation.AAA type
MELO3C009160	Down-regulated	Trihelix transcription factor GT-3b					RNA.regulation of transcription.Trihelix, Triple-Helix transcription factor family
MELO3C009159	Down-regulated	ALC-interacting protein 1	10 DAA		30 DAA		#N/A
MELO3C017297	Down-regulated	Aspartic proteinase nepenthesin-1, putative	10 DAA		30 DAA		RNA.regulation of transcription.unclassified
MELO3C023255	Down-regulated	Plant-specific domain TIGR01615 family protein		20 DAA		ripe	#N/A
MELO3C004213	Down-regulated	F-box protein PP2-B3	10 DAA			ripe	cell.organisation
MELO3C005714	Down-regulated	Type II DNA topoisomerase VI subunit A 1	10 DAA			ripe	DNA.synthesis/chromatin structure
MELO3C003565	Down-regulated	Phosphate-induced (Phi-1) protein, putative	10 DAA			ripe	signalling.in sugar and nutrient physiology
MELO3C023587	Down-regulated	Unknown protein	10 DAA			ripe	#N/A
MELO3C009217	Down-regulated	AT5g02020/T7H20_70	10 DAA			ripe	#N/A
MELO3C010632	Down-regulated	NAC domain-containing protein, putative	10 DAA			ripe	development.unspecified
MELO3C001175	Down-regulated	Glutathione s-transferase, putative	10 DAA			ripe	#N/A
MELO3C007512	Down-regulated	mRNA, clone: LRG11	10 DAA			ripe	#N/A
MELO3C002437	Up-regulated	Unknown protein	10 DAA	20 DAA			#N/A
MELO3C022941	Up-regulated	Short-chain dehydrogenase/reductase SDR	10 DAA	20 DAA			misc.short chain dehydrogenase/reductase (SDR)
MELO3C019506	Up-regulated	Ethylene-responsive transcription factor		20 DAA	30 DAA		RNA.regulation of transcription.AP2/EREBP, APETALA2/Ethylene-responsive element binding protein family
MELO3C002768	Up-regulated	Putative mitochondrial transcription termination factor family protein			30 DAA	ripe	RNA.regulation of transcription.unclassified
MELO3C006865	Up-regulated	L-threonine 3-dehydrogenase			30 DAA	ripe	misc.alcohol dehydrogenases
MELO3C002727	Up-regulated	Chlorophyll a-b binding protein 3, chloroplastic			30 DAA	ripe	PS.lightreaction.photosystem II.LHC-II
MELO3C022688	Up-regulated	SAUR33-auxin-responsive SAUR family member			30 DAA	ripe	hormone metabolism.auxin.induced-regulated-responsive-activated
MELO3C011392	Up-regulated	Subtilisin-like serine protease			30 DAA	ripe	protein.degradation.subtilases
MELO3C011865	Up-regulated	Chlorophyll a-b binding protein 7, chloroplastic		20 DAA		ripe	PS.lightreaction.photosystem II.LHC-II
MELO3C022501	Up-regulated	Syntaxin-binding protein 2		20 DAA		ripe	cell.vesicle transport
MELO3C007153	Up-regulated	Chlorophyll a-b binding protein 21, chloroplastic		20 DAA		ripe	PS.lightreaction.photosystem II.LHC-II
MELO3C004455	Up-regulated	Blue copper protein		20 DAA		ripe	misc.plastocyanin-like
MELO3C000341	Up-regulated	Mate efflux family protein	10 DAA		30 DAA		transport.misc
