# Supplementary material for: Comparative transcriptome analyses shed light on carotenoid production and plastid development in melon fruit
Source: Hortic Res. 2021 May 1;8:112. doi: 10.1038/s41438-021-00547-6 (PMC8087762; doi:10.1038/s41438-021-00547-6)
Supplement: Supplementary file 4 — Table S4 [file 41438_2021_547_MOESM4_ESM.xlsx]

## Sheet: All DEG_crtiso
Table S3. Significant DEGs during melon fruit development (0,10, 20 and DAA and ripe fruit) in yofi mutant
Gene ID	Annotation	Developmental stage	Ratio (crtiso/ WT)	FDR	MapMan Classification
MELO3C025613	aromatic amino acid transaminase [Cucumis melo]	0 DAA	3.08831	2.31445e-09	amino acid metabolism.degradation.aromatic aa.tyrosine
MELO3C011705	2-oxoisovalerate dehydrogenase, putative [Ricinus communis]	0 DAA	2.46381	3.74924e-06	amino acid metabolism.degradation.branched chain group.shared
MELO3C009229	delta 1-pyrroline-5-carboxylate synthase [Vigna unguiculata]	0 DAA	0.326043	2.93449e-06	amino acid metabolism.synthesis.glutamate family.proline
MELO3C003620	sarcosine oxidase [Populus trichocarpa]	0 DAA	2.27434	0.00623086	amino acid metabolism.synthesis.serine-glycine-cysteine group.glycine.sarcosine oxidase
MELO3C004572	Galactose oxidase precursor, putative [Ricinus communis]	0 DAA	0.0879311	0.000297775	Biodegradation of Xenobiotics
MELO3C023408	lactoylglutathione lyase, putative [Ricinus communis]	0 DAA	0.462552	7.60769e-08	Biodegradation of Xenobiotics.lactoylglutathione lyase
MELO3C011198	fasciclin-like arabinogalactan protein 17 [Gossypium hirsutum]	0 DAA	0.35145	0.0183648	cell wall.cell wall proteins.AGPs.AGP
MELO3C003641	Glycoprotein X precursor, putative [Ricinus communis]	0 DAA	0.0849917	5.55144e-05	cell wall.cell wall proteins.AGPs.AGP
MELO3C019529	serine-threonine protein kinase, plant-type, putative [Ricinus communis]	0 DAA	0.400407	0.00438483	cell wall.cell wall proteins.LRR
MELO3C021193	extensin-like protein [Solanum lycopersicum]	0 DAA	0.287906	0.00219852	cell wall.cell wall proteins.LRR
MELO3C021194	leucine-rich repeat extensin-like protein 3 [Arabidopsis thaliana]	0 DAA	0.245975	0.000472009	cell wall.cell wall proteins.LRR
MELO3C006455	cellulose synthase, putative [Ricinus communis]	0 DAA	2.13316	0.000654803	cell wall.cellulose synthesis.cellulose synthase
MELO3C022465	endoglucanase 12 [Arabidopsis thaliana]	0 DAA	5.56792	0.0321334	cell wall.degradation.cellulases and beta -1,4-glucanases
MELO3C026610	hydrolase, hydrolyzing O-glycosyl compounds, putative [Ricinus communis]	0 DAA	0.123503	4.31327e-22	cell wall.degradation.cellulases and beta -1,4-glucanases
MELO3C021281	Periplasmic beta-glucosidase precursor, putative [Ricinus communis]	0 DAA	5.84967	1.00848e-28	cell wall.degradation.mannan-xylose-arabinose-fucose
MELO3C009891	Pectate lyase precursor, putative [Ricinus communis]	0 DAA	0.197184	5.36968e-10	cell wall.degradation.pectate lyases and polygalacturonases
MELO3C019774	Pectate lyase precursor, putative [Ricinus communis]	0 DAA	0.113524	2.11033e-05	cell wall.degradation.pectate lyases and polygalacturonases
MELO3C000620	polygalacturonase [Cucurbita pepo]	0 DAA	0.0368685	6.07179e-07	cell wall.degradation.pectate lyases and polygalacturonases
MELO3C017482	xyloglucan endotransglucosylase/hydrolase 8 [Malus x domestica]	0 DAA	5.5615	3.45619e-05	cell wall.modification
MELO3C020143	expansin S1 precursor [Cucumis sativus]	0 DAA	2.83948	0.000159664	cell wall.modification
MELO3C026755	Xyloglucan endotransglucosylase/hydrolase protein A precursor, putative [Ricinus communis]	0 DAA	2.02358	9.52233e-10	cell wall.modification
MELO3C018743	Beta-expansin 3 precursor, putative [Ricinus communis]	0 DAA	0.354175	6.51296e-05	cell wall.modification
MELO3C024706	Xyloglucan endotransglucosylase/hydrolase protein 14 precursor, putative [Ricinus communis]	0 DAA	0.205748	0.0012583	cell wall.modification
MELO3C005885	PREDICTED: similar to pectin methylesterase 1 [Vitis vinifera]	0 DAA	4.14915	2.9705e-14	cell wall.pectin*esterases.PME
MELO3C022882	Pectinesterase-1 precursor, putative [Ricinus communis]	0 DAA	0.499495	0.0440068	cell wall.pectin*esterases.PME
MELO3C021311	Pectinesterase precursor, putative [Ricinus communis]	0 DAA	0.163211	1.35922e-11	cell wall.pectin*esterases.PME
MELO3C005196	Pectinesterase-3 precursor, putative [Ricinus communis]	0 DAA	0.146123	2.69976e-10	cell wall.pectin*esterases.PME
MELO3C015289	Pectinesterase precursor, putative [Ricinus communis]	0 DAA	0.135725	3.39424e-09	cell wall.pectin*esterases.PME
MELO3C005197	Pectinesterase-3 precursor, putative [Ricinus communis]	0 DAA	0.115839	3.59401e-13	cell wall.pectin*esterases.PME
MELO3C026279	Transitional endoplasmic reticulum ATPase, putative [Ricinus communis]	0 DAA	2.10004	4.53529e-05	cell.division
MELO3C018185	cytoplasmic dynein light chain, putative [Ricinus communis]	0 DAA	5.29501	5.13417e-18	cell.organisation
MELO3C002438	ankyrin repeat-containing protein, putative [Ricinus communis]	0 DAA	4.17322	0.0139795	cell.organisation
MELO3C025825	protein binding protein, putative [Ricinus communis]	0 DAA	2.37919	0.0462075	cell.organisation
MELO3C013667	ankyrin repeats-containing protein [Arabidopsis thaliana]	0 DAA	2.0854	2.95915e-05	cell.organisation
MELO3C021921	ATP binding protein, putative [Ricinus communis]	0 DAA	0.437699	0.0480439	cell.organisation
MELO3C019956	capping protein (actin filament) muscle Z-line, beta [Arabidopsis thaliana]	0 DAA	0.372945	0.0265637	cell.organisation
MELO3C019823	Kinesin-II 85 kDa subunit, putative [Ricinus communis]	0 DAA	0.336676	4.94376e-16	cell.organisation
MELO3C026608	annexin, putative [Ricinus communis]	0 DAA	0.305813	0.00580693	cell.organisation
MELO3C002414	ankyrin repeat-containing protein, putative [Ricinus communis]	0 DAA	0.205016	7.35559e-08	cell.organisation
MELO3C003982	Oxysterol-binding protein [Medicago truncatula]	0 DAA	3.55905	0.0097937	cell.vesicle transport
MELO3C017434	Oxysterol-binding protein [Medicago truncatula]	0 DAA	0.47826	0.000573287	cell.vesicle transport
MELO3C011536	GTP cyclohydrolase II/3,4-dihydroxy-2-butanone 4-phosphate synthase [Nicotiana benthamiana]	0 DAA	2.08323	8.02545e-09	Co-factor and vitamine metabolism.riboflavin.GTP cyclohydrolase II
MELO3C016536	NAC domain-containing protein, putative [Ricinus communis]	0 DAA	17.8216	2.57506e-72	development.unspecified
MELO3C017754	NAC domain transcription factor [Citrus trifoliata]	0 DAA	4.28389	8.48243e-25	development.unspecified
MELO3C006678	conserved hypothetical protein [Ricinus communis]	0 DAA	4.27512	2.08714e-09	development.unspecified
MELO3C012305	S-adenosyl-L-methionine-dependent methyltransferase domain-containing protein [Arabidopsis thaliana]	0 DAA	4.25645	3.52848e-26	development.unspecified
MELO3C009855	NAC domain protein [Malus x domestica]	0 DAA	3.94133	3.51794e-19	development.unspecified
MELO3C020805	putative nodulin protein [Arabidopsis thaliana]	0 DAA	3.91739	4.09392e-21	development.unspecified
MELO3C008026	Auxin-induced protein 5NG4, putative [Ricinus communis]	0 DAA	3.17073	0.00564486	development.unspecified
MELO3C020496	nodulin-like protein [Oryza sativa Japonica Group]	0 DAA	2.69079	0.0323891	development.unspecified
MELO3C018242	NAC domain class transcription factor [Malus x domestica]	0 DAA	2.59172	4.53271e-05	development.unspecified
MELO3C006329	pollenless3 [Zea mays]	0 DAA	2.14497	4.86921e-05	development.unspecified
MELO3C019040	SAM (and some other nucleotide) binding motif [Medicago truncatula]	0 DAA	0.409993	0.0340205	development.unspecified
MELO3C018524	LIM domain protein GLIM1a [Populus tremula x Populus alba]	0 DAA	0.171793	0.000325922	development.unspecified
MELO3C013366	major facilitator family protein [Arabidopsis thaliana]	0 DAA	0.119906	0.000707044	development.unspecified
MELO3C005711	metal ion binding protein, putative [Ricinus communis]	0 DAA	5.09611	5.02684e-23	DNA.repair
MELO3C018415	F-box and wd40 domain protein, putative [Ricinus communis]	0 DAA	3.54446	8.14028e-08	DNA.synthesis/chromatin structure
MELO3C010539	RNA exonuclease NGL1, putative [Ricinus communis]	0 DAA	0.491275	0.0407567	DNA.synthesis/chromatin structure
MELO3C008831	WRN helicase [Gallus gallus]	0 DAA	0.478964	0.0347676	DNA.synthesis/chromatin structure
MELO3C013203	fructose-bisphosphate aldolase, putative [Ricinus communis]	0 DAA	3.67951	1.43808e-12	glycolysis.cytosolic branch.aldolase
MELO3C013009	phosphofructokinase, putative [Ricinus communis]	0 DAA	2.14647	0.0112235	glycolysis.plastid branch.phosphofructokinase (PFK)
MELO3C027057	9-cis-epoxycarotenoid dioxygenase 1 [Vitis vinifera]	0 DAA	15.1569	8.8131e-63	hormone metabolism.abscisic acid.synthesis-degradation.synthesis.9-cis-epoxycarotenoid dioxygenase
MELO3C023086	9-cis epoxycarotenoid dioxygenase [Citrullus lanatus]	0 DAA	2.11146	0.0214559	hormone metabolism.abscisic acid.synthesis-degradation.synthesis.9-cis-epoxycarotenoid dioxygenase
MELO3C007597	Indole-3-acetic acid-amido synthetase GH3.3, putative [Ricinus communis]	0 DAA	10.3118	1.44562e-09	hormone metabolism.auxin.induced-regulated-responsive-activated
MELO3C022337	SAUR family protein [Populus trichocarpa]	0 DAA	3.22035	9.79963e-11	hormone metabolism.auxin.induced-regulated-responsive-activated
MELO3C004183	histidine kinase 1 plant, putative [Ricinus communis]	0 DAA	0.43004	0.000208293	hormone metabolism.cytokinin.signal transduction
MELO3C022985	AP2 domain class transcription factor [Malus x domestica]	0 DAA	7.80354	9.7915e-09	hormone metabolism.ethylene.signal transduction
MELO3C006430	Ethylene-responsive transcription factor 1B, putative [Ricinus communis]	0 DAA	5.67981	1.81328e-20	hormone metabolism.ethylene.signal transduction
MELO3C017645	AP2/ERF domain-containing transcription factor [Populus trichocarpa]	0 DAA	4.31077	0.00109937	hormone metabolism.ethylene.signal transduction
MELO3C002624	ethylene-responsive element binding factor 4 [Glycine max]	0 DAA	4.12685	0.000255579	hormone metabolism.ethylene.signal transduction
MELO3C013916	ethylene responsive transcription factor 1a [Citrullus lanatus subsp. vulgaris]	0 DAA	4.10181	6.45272e-11	hormone metabolism.ethylene.signal transduction
MELO3C025608	ethylene responsive element binding factor 4-like protein [Eutrema halophilum]	0 DAA	3.03136	1.33602e-05	hormone metabolism.ethylene.signal transduction
MELO3C007267	ethylene response factor 1 [Cucumis sativus]	0 DAA	2.43234	9.98559e-14	hormone metabolism.ethylene.signal transduction
MELO3C007242	Ethylene-responsive transcription factor, putative [Ricinus communis]	0 DAA	2.32324	0.00375178	hormone metabolism.ethylene.signal transduction
MELO3C013917	AP2 domain class transcription factor [Malus x domestica]	0 DAA	2.30897	0.0150486	hormone metabolism.ethylene.signal transduction
MELO3C026738	N-acetyltransferase, putative [Ricinus communis]	0 DAA	2.08588	0.00934962	hormone metabolism.ethylene.signal transduction
MELO3C003906	RecName: Full=Ethylene receptor 1; AltName: Full=Cm-ETR1; AltName: Full=MEETR1	0 DAA	2.02973	4.00671e-09	hormone metabolism.ethylene.signal transduction
MELO3C008551	conserved hypothetical protein [Ricinus communis]	0 DAA	0.395438	0.0277765	hormone metabolism.ethylene.signal transduction
MELO3C022518	gibberellin 20-oxidase [Pisum sativum]	0 DAA	38.3708	0.0484543	hormone metabolism.ethylene.synthesis-degradation
MELO3C016152	Gibberellin 2-oxidase [Cucurbita maxima]	0 DAA	7.27132	4.16656e-17	hormone metabolism.ethylene.synthesis-degradation
MELO3C025199	oxidoreductase [Arabidopsis lyrata subsp. lyrata]	0 DAA	2.42914	0.00888164	hormone metabolism.ethylene.synthesis-degradation
MELO3C014437	RecName: Full=1-aminocyclopropane-1-carboxylate oxidase 1; Short=ACC oxidase 1; AltName: Full=Ethylene-forming enzyme; Short=EFE; AltName: Full=PMEL1	0 DAA	2.24129	3.04319e-10	hormone metabolism.ethylene.synthesis-degradation
MELO3C002483	gibberellin 20-oxidase, putative [Ricinus communis]	0 DAA	2.10757	0.0465512	hormone metabolism.ethylene.synthesis-degradation
MELO3C019735	ACC oxidase [Cucumis sativus]	0 DAA	2.04285	7.26095e-08	hormone metabolism.ethylene.synthesis-degradation
MELO3C025677	Flavonol synthase/flavanone 3-hydroxylase, putative [Ricinus communis]	0 DAA	0.495007	0.037321	hormone metabolism.ethylene.synthesis-degradation
MELO3C017981	2-oxoglutarate-dependent dioxygenase [Populus trichocarpa]	0 DAA	0.293444	6.92173e-05	hormone metabolism.ethylene.synthesis-degradation
MELO3C007132	gibberellin 2-oxidase 1 [Rumex palustris]	0 DAA	0.262618	0.00156632	hormone metabolism.ethylene.synthesis-degradation
MELO3C010779	1-aminocyclopropane-1-carboxylate synthase [Momordica charantia]	0 DAA	8.61206	0.00260106	hormone metabolism.ethylene.synthesis-degradation.1-aminocyclopropane-1-carboxylate synthase
MELO3C021182	1-aminocyclopropane-1-carboxylate synthase [Cucumis melo]	0 DAA	2.61719	5.0365e-05	hormone metabolism.ethylene.synthesis-degradation.1-aminocyclopropane-1-carboxylate synthase
MELO3C016340	1-aminocyclopropane-1-carboxylate synthase [Cucumis melo]	0 DAA	0.36663	0.0316146	hormone metabolism.ethylene.synthesis-degradation.1-aminocyclopropane-1-carboxylate synthase
MELO3C015880	putative gibberellin receptor [Cucurbita maxima]	0 DAA	2.80595	6.05093e-16	hormone metabolism.gibberelin.signal transduction
MELO3C015362	putative gibberellin receptor [Cucurbita maxima]	0 DAA	2.08768	5.08047e-06	hormone metabolism.gibberelin.signal transduction
MELO3C018412	fatty acid 9-hydroperoxide lyase [Cucumis melo]	0 DAA	2.39393	0.00206785	hormone metabolism.jasmonate.synthesis-degradation.allene oxidase synthase
MELO3C014628	lipoxygenase, putative [Ricinus communis]	0 DAA	2.75154	8.54956e-05	hormone metabolism.jasmonate.synthesis-degradation.lipoxygenase
MELO3C004244	lipoxygenase 1 [Cucumis sativus]	0 DAA	2.1289	1.66045e-08	hormone metabolism.jasmonate.synthesis-degradation.lipoxygenase
MELO3C001181	lipoxygenase [Zea mays]	0 DAA	2.09439	0.025246	hormone metabolism.jasmonate.synthesis-degradation.lipoxygenase
MELO3C007849	S-adenosyl-L-methionine:salicylic acid calboxyl methyltransferase-like protein [Cucumis sativus]	0 DAA	0.427282	0.0440187	hormone metabolism.salicylic acid.synthesis-degradation
MELO3C003803	Jasmonate O-methyltransferase, putative [Ricinus communis]	0 DAA	0.295534	0.0296492	hormone metabolism.salicylic acid.synthesis-degradation
MELO3C012862	phospholipid sterol acyl transferase 1 [Arabidopsis thaliana]	0 DAA	0.468847	0.0211017	lipid metabolism.'exotics' (steroids, squalene etc).phosphatidylcholinesterol O-acyltransferase
MELO3C010079	sterol 3beta-glucosyltransferase [Arabidopsis thaliana]	0 DAA	0.346673	0.0301379	lipid metabolism.'exotics' (steroids, squalene etc).UDP-glucose:sterol glucosyltransferase
MELO3C007808	minor allergen [Arabidopsis thaliana]	0 DAA	2.17455	5.30716e-08	lipid metabolism.'exotics'(steroids, squalene etc)
MELO3C015744	fatty-acid desaturase-like protein [Arabidopsis thaliana]	0 DAA	0.354042	0.0384662	lipid metabolism.FA desaturation.desaturase
MELO3C008413	stearoyl-ACP desaturase [Ricinus communis]	0 DAA	0.293889	0.0201752	lipid metabolism.FA synthesis and FA elongation.ACP desaturase
MELO3C025105	acyl:coa ligase acetate-coa synthetase-like protein [Populus trichocarpa]	0 DAA	0.439024	0.0360953	lipid metabolism.FA synthesis and FA elongation.acyl coa ligase
MELO3C024187	long-chain-fatty-acid CoA ligase, putative [Ricinus communis]	0 DAA	2.04241	0.0108233	lipid metabolism.FA synthesis and FA elongation.long chain fatty acid CoA ligase
MELO3C004474	1,2-diacylglycerol 3-beta-galactosyltransferase, putative [Ricinus communis]	0 DAA	2.20794	8.06699e-07	lipid metabolism.glycolipid synthesis.MGDG synthase
MELO3C015183	lipase class 3 family protein [Arabidopsis lyrata subsp. lyrata]	0 DAA	2.56087	0.000915066	lipid metabolism.lipid degradation.lipases.triacylglycerol lipase
MELO3C015936	triacylglycerol lipase, putative [Ricinus communis]	0 DAA	2.04225	1.98748e-08	lipid metabolism.lipid degradation.lipases.triacylglycerol lipase
MELO3C007564	putative triacylglycerol lipase 1 [Carica papaya]	0 DAA	0.447853	0.00375964	lipid metabolism.lipid degradation.lipases.triacylglycerol lipase
MELO3C015257	Nicotianamine synthase, putative [Ricinus communis]	0 DAA	0.233433	1.35922e-11	metal handling.binding, chelation and storage
MELO3C004184	nicotianamine synthase [Malus xiaojinensis]	0 DAA	0.0900084	2.21353e-11	metal handling.binding, chelation and storage
MELO3C023251	putative beta-1,3-glucan synthase [Nicotiana alata]	0 DAA	0.457254	1.98226e-06	minor CHO metabolism.callose
MELO3C013014	myo-inisitol oxygenase [Arabidopsis lyrata subsp. lyrata]	0 DAA	0.459392	0.0320301	minor CHO metabolism.myo-inositol.myo inositol oxygenases
MELO3C017162	aldose-1-epimerase, putative [Ricinus communis]	0 DAA	0.276674	0.000445063	minor CHO metabolism.others
MELO3C025521	galactinol synthase [Solanum lycopersicum]	0 DAA	2.06707	0.0104922	minor CHO metabolism.raffinose family.galactinol synthases.putative
MELO3C011362	trehalose-6-phosphate synthase, putative [Ricinus communis]	0 DAA	0.268026	1.60214e-07	minor CHO metabolism.trehalose.TPP
MELO3C004600	HAD superfamily, subfamily IIIB acid phosphatase [Arabidopsis thaliana]	0 DAA	2.05094	0.0160762	misc.acid and other phosphatases
MELO3C007592	cytochrome P450, putative [Ricinus communis]	0 DAA	2.79862	0.00642861	misc.cytochrome P450
MELO3C016752	cytochrome P450 [Populus trichocarpa]	0 DAA	2.71018	0.000643916	misc.cytochrome P450
MELO3C026824	cytochrome P450 [Populus trichocarpa]	0 DAA	2.13871	7.34063e-06	misc.cytochrome P450
MELO3C022377	cytochrome P450, putative [Ricinus communis]	0 DAA	2.0339	5.15016e-07	misc.cytochrome P450
MELO3C007481	cytochrome P450, putative [Ricinus communis]	0 DAA	0.379131	0.0105162	misc.cytochrome P450
MELO3C020613	cytochrome P450 [Populus trichocarpa]	0 DAA	0.368287	1.65179e-06	misc.cytochrome P450
MELO3C005602	cytochrome P450 [Populus trichocarpa]	0 DAA	0.306648	5.94487e-23	misc.cytochrome P450
MELO3C025798	flavonoid 3-hydroxylase, putative [Ricinus communis]	0 DAA	0.0190807	7.95573e-13	misc.cytochrome P450
MELO3C006521	N-acetyltransferase, putative [Ricinus communis]	0 DAA	2.48092	0.00179089	misc.GCN5-related N-acetyltransferase
MELO3C021168	Esterase precursor, putative [Ricinus communis]	0 DAA	0.463898	9.72777e-08	misc.GDSL-motif lipase
MELO3C015470	beta-galactosidase [Cicer arietinum]	0 DAA	2.45524	7.19051e-11	misc.gluco-, galacto- and mannosidases.beta-galactosidase
MELO3C017944	plant invertase/pectin methylesterase inhibitor domain-containing protein [Arabidopsis thaliana]	0 DAA	0.0142767	0.0018658	misc.invertase/pectin methylesterase inhibitor family protein
MELO3C014026	bis(5'-adenosyl)-triphosphatase [Arabidopsis thaliana]	0 DAA	0.332592	0.00180044	misc.misc2
MELO3C002606	kinase, putative [Ricinus communis]	0 DAA	3.86902	1.05271e-08	misc.myrosinases-lectin-jacalin
MELO3C016135	D-mannose binding lectin protein with Apple-like carbohydrate-binding domain [Arabidopsis thaliana]	0 DAA	2.81427	1.16957e-11	misc.myrosinases-lectin-jacalin
MELO3C004054	RecName: Full=(R)-mandelonitrile lyase 1; AltName: Full=Hydroxynitrile lyase 1; Short=(R)-oxynitrilase 1; Flags: Precursor	0 DAA	0.457147	4.71014e-11	misc.nitrilases, *nitrile lyases, berberine bridge enzymes, reticuline oxidases, troponine reductases
MELO3C004059	RecName: Full=(R)-mandelonitrile lyase 3; AltName: Full=Hydroxynitrile lyase 3; Short=(R)-oxynitrilase 3; Flags: Precursor	0 DAA	0.269471	0.00273987	misc.nitrilases, *nitrile lyases, berberine bridge enzymes, reticuline oxidases, troponine reductases
MELO3C002978	ketone/zingerone synthase 1 [Rubus idaeus]	0 DAA	0.349384	5.0365e-05	misc.oxidases - copper, flavone etc
MELO3C001633		0 DAA	0.190569	4.25206e-05	misc.oxidases - copper, flavone etc
MELO3C014737	multicopper oxidase, putative [Ricinus communis]	0 DAA	0.142879	1.15357e-08	misc.oxidases - copper, flavone etc
MELO3C001915	multicopper oxidase, putative [Ricinus communis]	0 DAA	0.112675	1.88674e-10	misc.oxidases - copper, flavone etc
MELO3C000533	multicopper oxidase, putative [Ricinus communis]	0 DAA	0.108101	5.17912e-15	misc.oxidases - copper, flavone etc
MELO3C009329	peroxidase [Populus trichocarpa]	0 DAA	7.13732	8.37346e-06	misc.peroxidases
MELO3C017120	Peroxidase 65 precursor, putative [Ricinus communis]	0 DAA	0.240157	1.54059e-05	misc.peroxidases
MELO3C007868	pericarp peroxidase 3 [Litchi chinensis]	0 DAA	0.198031	1.01905e-05	misc.peroxidases
MELO3C002242	Peroxidase 65 precursor, putative [Ricinus communis]	0 DAA	0.173494	0.00100261	misc.peroxidases
MELO3C027302	basic blue copper protein [Cicer arietinum]	0 DAA	0.388757	1.52771e-06	misc.plastocyanin-like
MELO3C023421	Blue copper protein precursor, putative [Ricinus communis]	0 DAA	0.145475	1.96167e-08	misc.plastocyanin-like
MELO3C013952	14 kDa proline-rich protein DC2.15 precursor, putative [Ricinus communis]	0 DAA	2.11123	0.00228265	misc.protease inhibitor/seed storage/lipid transfer protein (LTP) family protein
MELO3C013953	bifunctional inhibitor/lipid-transfer protein/seed storage 2S albumin-like protein [Arabidopsis thaliana]	0 DAA	0.47304	2.46642e-11	misc.protease inhibitor/seed storage/lipid transfer protein (LTP) family protein
MELO3C011271	proline-rich protein [Glycine max]	0 DAA	0.470141	9.1484e-11	misc.protease inhibitor/seed storage/lipid transfer protein (LTP) family protein
MELO3C006883	MEN-8 protein precursor, putative [Ricinus communis]	0 DAA	0.0139145	0.00804656	misc.protease inhibitor/seed storage/lipid transfer protein (LTP) family protein
MELO3C025347	short-chain dehydrogenase, putative [Ricinus communis]	0 DAA	2.26489	8.8605e-06	misc.short chain dehydrogenase/reductase (SDR)
MELO3C007805	glycosyltransferase GT01K01 [Pueraria montana var. lobata]	0 DAA	4.45192	0.000130033	misc.UDP glucosyl and glucoronyl transferases
MELO3C000220	UDP-glucosyltransferase family 1 protein [Citrus sinensis]	0 DAA	2.53375	7.01687e-13	misc.UDP glucosyl and glucoronyl transferases
MELO3C009389	UDP-glucosyltransferase family 1 protein [Citrus sinensis]	0 DAA	2.27404	0.00382561	misc.UDP glucosyl and glucoronyl transferases
MELO3C026376	glucosyltransferase [Nicotiana tabacum]	0 DAA	2.10828	0.00132205	misc.UDP glucosyl and glucoronyl transferases
MELO3C009391	UDP-glucosyltransferase, putative [Ricinus communis]	0 DAA	2.06108	7.7567e-08	misc.UDP glucosyl and glucoronyl transferases
MELO3C009180	lactosylceramide 4-alpha-galactosyltransferase, putative [Ricinus communis]	0 DAA	0.343777	0.00108378	misc.UDP glucosyl and glucoronyl transferases
MELO3C022647	UDP-glucosyltransferase, putative [Ricinus communis]	0 DAA	0.288285	2.81257e-05	misc.UDP glucosyl and glucoronyl transferases
MELO3C018629	UDP-glucose glucosyltransferase [Gardenia jasminoides]	0 DAA	0.250323	0.000107345	misc.UDP glucosyl and glucoronyl transferases
MELO3C012135	UDP-glucosyltransferase, putative [Ricinus communis]	0 DAA	0.241537	1.06137e-07	misc.UDP glucosyl and glucoronyl transferases
MELO3C018157	RecName: Full=Cytochrome c oxidase subunit 3; AltName: Full=Cytochrome c oxidase polypeptide III	0 DAA	4.8442	0.000120495	mitochondrial electron transport / ATP synthesis.cytochrome c oxidase
MELO3C000489		0 DAA	4.22455	0.00428874	mitochondrial electron transport / ATP synthesis.cytochrome c oxidase
MELO3C021523	cytochrome c oxidase subunit I [Veronica subalpina]	0 DAA	4.21375	1.69192e-05	mitochondrial electron transport / ATP synthesis.cytochrome c oxidase
MELO3C027032	ATPase subunit 6 [Cucumis melo subsp. melo]	0 DAA	4.80614	0.000417171	mitochondrial electron transport / ATP synthesis.F1-ATPase
MELO3C000965	ATPase subunit 6 [Cucumis melo subsp. melo]	0 DAA	3.75918	4.9144e-07	mitochondrial electron transport / ATP synthesis.F1-ATPase
MELO3C000196	ATP synthase CF1 alpha subunit [Cucumis melo subsp. melo]	0 DAA	2.36313	0.00530605	mitochondrial electron transport / ATP synthesis.F1-ATPase
MELO3C011772	NADH dehydrogenase subunit 7 [Arabidopsis thaliana]	0 DAA	3.60156	0.000352363	mitochondrial electron transport / ATP synthesis.NADH-DH.localisation not clear
MELO3C018763	external rotenone-insensitive NADPH dehydrogenase [Solanum tuberosum]	0 DAA	0.477798	2.14441e-09	mitochondrial electron transport / ATP synthesis.NADH-DH.type II.external
MELO3C005939	cytosolic nucleoside diphosphate kinase [Solanum chacoense]	0 DAA	0.494136	0.00285481	nucleotide metabolism.phosphotransfer and pyrophosphatases.nucleoside diphosphate kinase
MELO3C005310	ribose-5-phosphate isomerase, putative [Ricinus communis]	0 DAA	2.03477	3.14042e-06	OPP.non-reductive PP.ribose 5-phosphate isomerase
MELO3C010578	6-phosphogluconate dehydrogenase [Cucumis sativus]	0 DAA	0.340327	0.00124825	OPP.oxidative PP.6-phosphogluconate dehydrogenase
MELO3C027107	RecName: Full=Photosystem I assembly protein ycf4	0 DAA	5.34734	0.0200822	protein.assembly and cofactor ligation
MELO3C014268	acylamino-acid-releasing enzyme, putative [Ricinus communis]	0 DAA	2.60049	4.79845e-06	protein.degradation
MELO3C014267	acylamino-acid-releasing enzyme, putative [Ricinus communis]	0 DAA	2.44376	1.28714e-05	protein.degradation
MELO3C017003	serine-type endopeptidase [Cucumis melo subsp. melo]	0 DAA	0.342713	0.00418663	protein.degradation
MELO3C007857	ATP binding protein, putative [Ricinus communis]	0 DAA	2.68643	0.000183613	protein.degradation.AAA type
MELO3C009901	mitochondrial protein-like protein [Cucumis sativus]	0 DAA	2.54742	0.0213488	protein.degradation.AAA type
MELO3C021414	salt-induced AAA-Type ATPase [Mesembryanthemum crystallinum]	0 DAA	0.397763	0.000624892	protein.degradation.AAA type
MELO3C006561	nectarin IV [Nicotiana langsdorffii x Nicotiana sanderae]	0 DAA	3.56518	6.57926e-06	protein.degradation.aspartate protease
MELO3C006560	xyloglucan-specific endoglucanase inhibitor protein [Capsicum annuum]	0 DAA	2.19724	1.48907e-05	protein.degradation.aspartate protease
MELO3C012440	hydroxymandelonitrile lyase [Arabidopsis thaliana]	0 DAA	0.488955	0.00465755	protein.degradation.serine protease
MELO3C024014	serine carboxypeptidase-like 35 [Arabidopsis thaliana]	0 DAA	0.460735	0.000306325	protein.degradation.serine protease
MELO3C024012	serine carboxypeptidase-like 35 [Arabidopsis thaliana]	0 DAA	0.436511	3.83536e-07	protein.degradation.serine protease
MELO3C000129	serine carboxypeptidase, putative [Ricinus communis]	0 DAA	0.43058	0.0345658	protein.degradation.serine protease
MELO3C016358	subtilase family protein [Arabidopsis lyrata subsp. lyrata]	0 DAA	0.417837	0.0476621	protein.degradation.subtilases
MELO3C018317	Xylem serine proteinase 1 precursor, putative [Ricinus communis]	0 DAA	0.294798	2.06085e-05	protein.degradation.subtilases
MELO3C002958	E3 ubiquitin ligase apc2, putative [Ricinus communis]	0 DAA	0.469728	0.0122689	protein.degradation.ubiquitin.E3.APC
MELO3C007424	Zinc finger, RING-type [Medicago truncatula]	0 DAA	2.93816	0.00596576	protein.degradation.ubiquitin.E3.RING
MELO3C015506	monooxygenase, putative [Ricinus communis]	0 DAA	2.87251	1.52771e-06	protein.degradation.ubiquitin.E3.RING
MELO3C007294	protein binding protein, putative [Ricinus communis]	0 DAA	2.4286	0.0104511	protein.degradation.ubiquitin.E3.RING
MELO3C004286	RING/c3HC4/PHD zinc finger-like protein [Cucumis melo subsp. melo]	0 DAA	2.00641	0.0334003	protein.degradation.ubiquitin.E3.RING
MELO3C012103	zinc finger protein, putative [Ricinus communis]	0 DAA	0.470802	0.0240452	protein.degradation.ubiquitin.E3.RING
MELO3C006433	ring finger protein, putative [Ricinus communis]	0 DAA	0.414274	0.00738499	protein.degradation.ubiquitin.E3.RING
MELO3C003818	phosphoric diester hydrolase, putative [Ricinus communis]	0 DAA	2.39848	1.58989e-07	protein.degradation.ubiquitin.E3.SCF.FBOX
MELO3C003696	ein3-binding f-box protein 3 [Populus trichocarpa]	0 DAA	2.217	3.79772e-11	protein.degradation.ubiquitin.E3.SCF.FBOX
MELO3C022455	chloroplast chaperonin [Cucumis melo subsp. melo]	0 DAA	0.427503	9.8917e-07	protein.folding
MELO3C006852	protein phosphatase 2c, putative [Ricinus communis]	0 DAA	6.05429	0.0110859	protein.postranslational modification
MELO3C020535	mitogen-activated protein kinase kinase kinase 14 [Arabidopsis thaliana]	0 DAA	4.62427	5.03134e-07	protein.postranslational modification
MELO3C006852	protein phosphatase 2c, putative [Ricinus communis]	0 DAA	4.47511	6.05786e-26	protein.postranslational modification
MELO3C008478	protein phosphatase 2c, putative [Ricinus communis]	0 DAA	4.10088	1.336e-25	protein.postranslational modification
MELO3C024646	phosphoenolpyruvate carboxylase kinase [Glycine max]	0 DAA	3.77658	1.91169e-25	protein.postranslational modification
MELO3C020601	protein phosphatase 2C [Nicotiana tabacum]	0 DAA	3.5029	1.55661e-14	protein.postranslational modification
MELO3C019734	Tyrosine-protein phosphatase SIW14, putative [Ricinus communis]	0 DAA	3.37499	0.000745142	protein.postranslational modification
MELO3C013082	protein phosphatase 2c [Cucumis melo subsp. melo]	0 DAA	3.22725	2.37357e-21	protein.postranslational modification
MELO3C009819	calcineurin-like metallo-phosphoesterase-like protein [Arabidopsis thaliana]	0 DAA	3.11233	0.0113073	protein.postranslational modification
MELO3C007407	ATP binding protein, putative [Ricinus communis]	0 DAA	2.98843	0.000728317	protein.postranslational modification
MELO3C023626	protein phosphatase-2C [Mesembryanthemum crystallinum]	0 DAA	2.84699	4.69964e-14	protein.postranslational modification
MELO3C002150	mitogen-activated protein kinase kinase [Nicotiana benthamiana]	0 DAA	2.64723	2.31445e-09	protein.postranslational modification
MELO3C013150	mitogen-activated protein kinase kinase kinase 15 [Arabidopsis thaliana]	0 DAA	2.3505	0.0361775	protein.postranslational modification
MELO3C007940	protein phosphatase 2c, putative [Ricinus communis]	0 DAA	2.00599	0.000952958	protein.postranslational modification
MELO3C026741	CBL-interacting protein kinase 23 [Oryza sativa Japonica Group]	0 DAA	0.410114	0.0210393	protein.postranslational modification
MELO3C015268	protein phosphatase 2c, putative [Ricinus communis]	0 DAA	0.23438	0.0125246	protein.postranslational modification
MELO3C005816	receptor protein kinase, putative [Ricinus communis]	0 DAA	2.52144	2.33668e-05	protein.postranslational modification.kinase.receptor like cytoplasmatic kinase VII
MELO3C022300	ATP binding protein, putative [Ricinus communis]	0 DAA	2.40303	0.0381903	protein.postranslational modification.kinase.receptor like cytoplasmatic kinase VII
MELO3C008440	ATP binding protein, putative [Ricinus communis]	0 DAA	2.03616	0.0017889	protein.postranslational modification.kinase.receptor like cytoplasmatic kinase VII
MELO3C021208	Protein kinase; U box [Medicago truncatula]	0 DAA	2.02896	0.0275879	protein.postranslational modification.kinase.receptor like cytoplasmatic kinase VII
MELO3C025510	translation elongation factor 1 alpha [Platanus x acerifolia]	0 DAA	2.82414	0.00237565	protein.synthesis.elongation
MELO3C024020	ribosomal protein L41 [Candida maltosa]	0 DAA	0.482674	0.00108507	protein.synthesis.ribosomal protein.eukaryotic.60S subunit.L44
MELO3C000759	ribosomal protein L5 [Cucumis melo subsp. melo]	0 DAA	5.00478	0.00530605	protein.synthesis.ribosomal protein.eukaryotic.60S subunit.L5
MELO3C000623	ribosomal protein S2 [Cucumis melo subsp. melo]	0 DAA	4.45213	0.00342135	protein.synthesis.ribosomal protein.prokaryotic.chloroplast.30S subunit.S2
MELO3C022722	putative ER lumen protein retaining receptor [Arabidopsis thaliana]	0 DAA	0.267357	0.00166604	protein.targeting.secretory pathway.ER
MELO3C018481	ADP-ribosylation factor [Paxillus involutus]	0 DAA	3.48117	4.89326e-06	protein.targeting.secretory pathway.unspecified
MELO3C008978	vacuolar protein sorting-associated protein 26-like protein [Solanum tuberosum]	0 DAA	0.431194	0.00462822	protein.targeting.secretory pathway.vacuole
MELO3C026656	putative ATP synthase F1 subunit 1 [Cucumis melo subsp. melo]	0 DAA	11.6448	7.49416e-06	PS.lightreaction.ATP synthase
MELO3C013037	putative ATP synthase F1 subunit 1 [Cucumis melo subsp. melo]	0 DAA	6.59696	0.000619353	PS.lightreaction.ATP synthase
MELO3C020639	F1-ATPase alpha subunit [Dictyostega orobanchoides]	0 DAA	6.19602	0.00630808	PS.lightreaction.ATP synthase
MELO3C000423	F1-ATPase alpha subunit [Astelia sp. Grimes 3525]	0 DAA	4.50884	0.00209052	PS.lightreaction.ATP synthase
MELO3C000995	ATP synthase CF0 A subunit [Cucumis sativus]	0 DAA	3.40796	0.0244676	PS.lightreaction.ATP synthase.chloroplastic subunit a
MELO3C000277	cytochrome b6 [Cucumis sativus]	0 DAA	3.2692	0.00469517	PS.lightreaction.cytochrome b6/f.cytochrome b6 (CYB6)
MELO3C001664	photosystem I P700 apoprotein A1 [Cucumis melo subsp. melo]	0 DAA	5.157	0.000464242	PS.lightreaction.photosystem I.PSI polypeptide subunits
MELO3C000101	RecName: Full=Photosystem I P700 chlorophyll a apoprotein A1; Short=PSI-A; Short=PsaA	0 DAA	4.47333	0.000147304	PS.lightreaction.photosystem I.PSI polypeptide subunits
MELO3C000100	photosystem I P700 chlorophyll a apoprotein A2 [Cucumis sativus]	0 DAA	3.50333	0.00309312	PS.lightreaction.photosystem I.PSI polypeptide subunits
MELO3C001595	RecName: Full=Photosystem I P700 chlorophyll a apoprotein A1; Short=PSI-A; Short=PsaA	0 DAA	3.43462	0.0255584	PS.lightreaction.photosystem I.PSI polypeptide subunits
MELO3C000585	photosystem I P700 apoprotein A1 [Cucumis melo subsp. melo]	0 DAA	2.09856	0.0370112	PS.lightreaction.photosystem I.PSI polypeptide subunits
MELO3C012912	chlorophyll A/B binding protein, putative [Ricinus communis]	0 DAA	0.455043	1.63963e-09	PS.lightreaction.photosystem II.LHC-II
MELO3C000500	RecName: Full=Photosystem II CP47 chlorophyll apoprotein; AltName: Full=PSII 47 kDa protein; AltName: Full=Protein CP-47	0 DAA	6.40879	0.00150482	PS.lightreaction.photosystem II.PSII polypeptide subunits
MELO3C006032	Putative oxygen evolving enhancer protein 3, identical [Solanum demissum]	0 DAA	2.24537	0.00016695	PS.lightreaction.photosystem II.PSII polypeptide subunits
MELO3C010431	serine hydroxymethyltransferase, putative [Ricinus communis]	0 DAA	2.64016	3.21675e-11	PS.photorespiration.serine hydroxymethyltransferase
MELO3C017024	catalase [Gossypium hirsutum]	0 DAA	0.125182	7.80096e-08	redox.dismutases and catalases
MELO3C007253	glutaredoxin, grx, putative [Ricinus communis]	0 DAA	2.77248	1.28198e-05	redox.glutaredoxins
MELO3C019326	glutaredoxin, grx, putative [Ricinus communis]	0 DAA	2.76544	8.39627e-05	redox.glutaredoxins
MELO3C005763	electron transporter, putative [Ricinus communis]	0 DAA	2.38821	1.89162e-08	redox.glutaredoxins
MELO3C010749	glutaredoxin [Populus trichocarpa]	0 DAA	2.03845	0.00402602	redox.glutaredoxins
MELO3C016056	glutaredoxin [Populus trichocarpa]	0 DAA	0.404572	0.0430959	redox.glutaredoxins
MELO3C018122	thioredoxin h [Hevea brasiliensis]	0 DAA	8.92672	3.63661e-17	redox.thioredoxin
MELO3C025369	plastid-lipid associated protein [Cucumis sativus]	0 DAA	8.76457	2.9705e-14	RNA.processing.ribonucleases
MELO3C025580	ccr4-associated factor, putative [Ricinus communis]	0 DAA	2.54584	1.08289e-10	RNA.processing.ribonucleases
MELO3C027413	maturase K [Cucumis melo subsp. agrestis]	0 DAA	2.8841	0.022283	RNA.processing.splicing
MELO3C024989	transcription factor [Lycoris longituba]	0 DAA	14.7909	8.25957e-07	RNA.regulation of transcription.AP2/EREBP, APETALA2/Ethylene-responsive element binding protein family
MELO3C019506	AP2 domain class transcription factor [Malus x domestica]	0 DAA	13.6948	7.57722e-08	RNA.regulation of transcription.AP2/EREBP, APETALA2/Ethylene-responsive element binding protein family
MELO3C012217	AP2 domain-containing transcription factor [Populus trichocarpa]	0 DAA	4.91611	6.4933e-23	RNA.regulation of transcription.AP2/EREBP, APETALA2/Ethylene-responsive element binding protein family
MELO3C003002	RAV transcription factor [Camellia sinensis]	0 DAA	4.63521	6.12119e-16	RNA.regulation of transcription.AP2/EREBP, APETALA2/Ethylene-responsive element binding protein family
MELO3C005465	ethylene response factor 11 [Actinidia deliciosa]	0 DAA	4.27734	4.49293e-07	RNA.regulation of transcription.AP2/EREBP, APETALA2/Ethylene-responsive element binding protein family
MELO3C005808	AP2/ERF domain-containing transcription factor [Populus trichocarpa]	0 DAA	3.62252	8.42891e-08	RNA.regulation of transcription.AP2/EREBP, APETALA2/Ethylene-responsive element binding protein family
MELO3C010840	Dehydration-responsive element-binding protein 1B, putative [Ricinus communis]	0 DAA	2.82796	7.91373e-07	RNA.regulation of transcription.AP2/EREBP, APETALA2/Ethylene-responsive element binding protein family
MELO3C016780	Dehydration-responsive element-binding protein 1B, putative [Ricinus communis]	0 DAA	2.2487	5.88159e-07	RNA.regulation of transcription.AP2/EREBP, APETALA2/Ethylene-responsive element binding protein family
MELO3C007769	DRE transcription factor 1 [Vitis pseudoreticulata]	0 DAA	2.06036	1.21942e-08	RNA.regulation of transcription.AP2/EREBP, APETALA2/Ethylene-responsive element binding protein family
MELO3C010624	type-a response regulator [Populus trichocarpa]	0 DAA	0.360595	7.10018e-13	RNA.regulation of transcription.ARR
MELO3C023880	LOB domain-containing protein, putative [Ricinus communis]	0 DAA	3.47689	0.0294595	RNA.regulation of transcription.AS2,Lateral Organ Boundaries Gene Family
MELO3C011268	ATP binding protein, putative [Ricinus communis]	0 DAA	4.79422	2.83552e-07	RNA.regulation of transcription.Aux/IAA family
MELO3C010811	transcription factor, putative [Ricinus communis]	0 DAA	8.0754	5.83132e-09	RNA.regulation of transcription.bHLH,Basic Helix-Loop-Helix family
MELO3C018792	transcription factor bHLH117 [Arabidopsis thaliana]	0 DAA	3.81385	0.00989853	RNA.regulation of transcription.bHLH,Basic Helix-Loop-Helix family
MELO3C002089	transcription factor BEE 3 [Arabidopsis thaliana]	0 DAA	3.38855	0.000122611	RNA.regulation of transcription.bHLH,Basic Helix-Loop-Helix family
MELO3C023299	putative basic helix-loop-helix protein BHLH7 [Lotus japonicus]	0 DAA	3.25641	0.0490899	RNA.regulation of transcription.bHLH,Basic Helix-Loop-Helix family
MELO3C027082	transcription factor, putative [Ricinus communis]	0 DAA	2.91262	2.15997e-05	RNA.regulation of transcription.bHLH,Basic Helix-Loop-Helix family
MELO3C026173	bHLH transcription factor [Cucumis melo subsp. melo]	0 DAA	2.53908	4.49293e-07	RNA.regulation of transcription.bHLH,Basic Helix-Loop-Helix family
MELO3C013851	Transcription factor AtMYC2, putative [Ricinus communis]	0 DAA	2.17593	1.34227e-05	RNA.regulation of transcription.bHLH,Basic Helix-Loop-Helix family
MELO3C003492	bHLH transcription factor [Medicago truncatula]	0 DAA	0.30872	0.000606083	RNA.regulation of transcription.bHLH,Basic Helix-Loop-Helix family
MELO3C022062	bZIP transcription factor [Cucumis melo subsp. melo]	0 DAA	2.02238	0.00163522	RNA.regulation of transcription.bZIP transcription factor family
MELO3C011116	PREDICTED: similar to transcription factor-related [Vitis vinifera]	0 DAA	0.382148	6.53104e-05	RNA.regulation of transcription.bZIP transcription factor family
MELO3C007865	BZIP domain class transcription factor [Malus x domestica]	0 DAA	0.358058	0.000915066	RNA.regulation of transcription.bZIP transcription factor family
MELO3C018801	B-box type zinc finger-containing protein [Arabidopsis thaliana]	0 DAA	2.14591	0.0099242	RNA.regulation of transcription.C2C2(Zn) CO-like, Constans-like zinc finger family
MELO3C017178	AOBP (ascorbate oxidase promoter-binding protein) [Cucurbita maxima]	0 DAA	2.24103	7.17776e-08	RNA.regulation of transcription.C2C2(Zn) DOF zinc finger family
MELO3C000019	zinc finger protein, putative [Ricinus communis]	0 DAA	4.64193	2.60585e-05	RNA.regulation of transcription.C2H2 zinc finger family
MELO3C016809	zinc-finger protein 1 [Datisca glomerata]	0 DAA	2.69957	3.20537e-08	RNA.regulation of transcription.C2H2 zinc finger family
MELO3C012265	zinc finger protein, putative [Ricinus communis]	0 DAA	0.419141	2.41163e-07	RNA.regulation of transcription.C2H2 zinc finger family
MELO3C018499	zinc finger protein, putative [Ricinus communis]	0 DAA	0.321114	0.000355498	RNA.regulation of transcription.C2H2 zinc finger family
MELO3C010774	putative CCCH-type zinc finger protein CsSEF1 [Cucumis sativus]	0 DAA	6.83481	3.84145e-39	RNA.regulation of transcription.C3H zinc finger family
MELO3C005335	zinc finger protein, putative [Ricinus communis]	0 DAA	3.34256	0.0139795	RNA.regulation of transcription.C3H zinc finger family
MELO3C004610	zinc finger protein ZF3 [Cicer arietinum]	0 DAA	2.71035	5.43552e-18	RNA.regulation of transcription.C3H zinc finger family
MELO3C015436	zinc finger protein ZF3 [Cicer arietinum]	0 DAA	2.15539	1.14616e-09	RNA.regulation of transcription.C3H zinc finger family
MELO3C016852	zinc finger protein ZF3 [Cicer arietinum]	0 DAA	2.07171	2.78453e-06	RNA.regulation of transcription.C3H zinc finger family
MELO3C025951	ccaat-binding transcription factor subunit A, putative [Ricinus communis]	0 DAA	2.22891	5.02034e-06	RNA.regulation of transcription.CCAAT box binding factor family, HAP3
MELO3C011003	E2F4,5, putative [Ricinus communis]	0 DAA	0.201067	6.98e-05	RNA.regulation of transcription.E2F/DP transcription factor family
MELO3C007444	SCL domain class transcription factor [Malus x domestica]	0 DAA	2.03154	3.30172e-06	RNA.regulation of transcription.GRAS transcription factor family
MELO3C007809	homeobox-leucine zipper protein ATHB-40 [Arabidopsis lyrata subsp. lyrata]	0 DAA	8.70021	1.16595e-07	RNA.regulation of transcription.HB,Homeobox transcription factor family
MELO3C005992	homeobox protein, putative [Ricinus communis]	0 DAA	3.3713	2.94827e-16	RNA.regulation of transcription.HB,Homeobox transcription factor family
MELO3C017549	homeobox protein, putative [Ricinus communis]	0 DAA	2.41293	4.34591e-05	RNA.regulation of transcription.HB,Homeobox transcription factor family
MELO3C004556	heat stress transcription factor C-1 [Arabidopsis thaliana]	0 DAA	9.42213	5.79294e-33	RNA.regulation of transcription.HSF,Heat-shock transcription factor family
MELO3C004630	Heat shock factor protein HSF30, putative [Ricinus communis]	0 DAA	4.06284	3.34019e-08	RNA.regulation of transcription.HSF,Heat-shock transcription factor family
MELO3C014323	Heat shock factor protein HSF30, putative [Ricinus communis]	0 DAA	0.374475	0.0189023	RNA.regulation of transcription.HSF,Heat-shock transcription factor family
MELO3C014324	Heat shock factor protein HSF30, putative [Ricinus communis]	0 DAA	0.289342	0.00709151	RNA.regulation of transcription.HSF,Heat-shock transcription factor family
MELO3C009552	mads box protein, putative [Ricinus communis]	0 DAA	5.11168	0.0346677	RNA.regulation of transcription.MADS box transcription factor family
MELO3C011410	MADS-box protein AGL2 subfamily [Coffea arabica]	0 DAA	3.83594	0.000905903	RNA.regulation of transcription.MADS box transcription factor family
MELO3C002723	mads box protein, putative [Ricinus communis]	0 DAA	0.363206	0.0144892	RNA.regulation of transcription.MADS box transcription factor family
MELO3C007330	MYB domain class transcription factor [Malus x domestica]	0 DAA	6.20271	2.52384e-06	RNA.regulation of transcription.MYB domain transcription factor family
MELO3C020699	putative MYB transcription factor [Rosa rugosa]	0 DAA	5.67806	2.81796e-07	RNA.regulation of transcription.MYB domain transcription factor family
MELO3C011604	MYB protein [Malus hybrid cultivar]	0 DAA	3.01327	0.0158214	RNA.regulation of transcription.MYB domain transcription factor family
MELO3C001981	MYB domain class transcription factor [Malus x domestica]	0 DAA	2.30191	6.36231e-06	RNA.regulation of transcription.MYB domain transcription factor family
MELO3C020225	myb-related transcription factor [Solanum lycopersicum]	0 DAA	2.14279	0.0390674	RNA.regulation of transcription.MYB domain transcription factor family
MELO3C002090	MYB [Camellia sinensis]	0 DAA	2.07989	0.0116105	RNA.regulation of transcription.MYB domain transcription factor family
MELO3C016789	putative R2R3-MYB transcription factor [Citrus sinensis]	0 DAA	2.0618	0.000463307	RNA.regulation of transcription.MYB domain transcription factor family
MELO3C015435	Myb-like protein [Humulus lupulus]	0 DAA	0.310847	0.0201405	RNA.regulation of transcription.MYB domain transcription factor family
MELO3C019904	syringolide-induced protein 1-3-1B [Glycine max]	0 DAA	3.77976	9.48647e-13	RNA.regulation of transcription.MYB-related transcription factor family
MELO3C027344	MYB transcription factor MYB164 [Glycine max]	0 DAA	0.450687	0.0220505	RNA.regulation of transcription.MYB-related transcription factor family
MELO3C012508	MYB transcription factor MYB142 [Glycine max]	0 DAA	0.316039	1.46031e-08	RNA.regulation of transcription.MYB-related transcription factor family
MELO3C010942	MYB transcription factor MYB114 [Medicago truncatula]	0 DAA	0.0811372	0.00843103	RNA.regulation of transcription.MYB-related transcription factor family
MELO3C014520	U-box protein [Capsicum annuum]	0 DAA	8.68011	0.0176134	RNA.regulation of transcription.PHOR1
MELO3C015057	Spotted leaf protein, putative [Ricinus communis]	0 DAA	4.99659	0.00253847	RNA.regulation of transcription.PHOR1
MELO3C009543	E3 ubiquitin-protein ligase PUB23 [Arabidopsis thaliana]	0 DAA	3.36835	0.000294254	RNA.regulation of transcription.PHOR1
MELO3C009714	remorin [Cucumis melo subsp. melo]	0 DAA	3.29255	2.32342e-12	RNA.regulation of transcription.putative transcription regulator
MELO3C000307	ESC, putative [Ricinus communis]	0 DAA	3.16102	0.0337392	RNA.regulation of transcription.putative transcription regulator
MELO3C011096	Predicted AT-hook DNA-binding family protein [Arabidopsis thaliana]	0 DAA	2.18123	0.0402995	RNA.regulation of transcription.putative transcription regulator
MELO3C024582	pepsin A, putative [Ricinus communis]	0 DAA	2.24118	6.48071e-12	RNA.regulation of transcription.unclassified
MELO3C023485	Aspartic proteinase nepenthesin-1 precursor, putative [Ricinus communis]	0 DAA	0.478869	9.66109e-09	RNA.regulation of transcription.unclassified
MELO3C009246	Aspartic proteinase nepenthesin-2 precursor, putative [Ricinus communis]	0 DAA	0.371716	6.15398e-08	RNA.regulation of transcription.unclassified
MELO3C011100	Aspartic proteinase nepenthesin-1 precursor, putative [Ricinus communis]	0 DAA	0.344687	1.22279e-09	RNA.regulation of transcription.unclassified
MELO3C019610	pepsin A, putative, expressed [Triticum aestivum]	0 DAA	0.105121	1.68613e-05	RNA.regulation of transcription.unclassified
MELO3C009097	WRKY protein [Cucumis sativus]	0 DAA	2.99532	1.73537e-20	RNA.regulation of transcription.WRKY domain transcription factor family
MELO3C018717	WRKY protein [Cucumis sativus]	0 DAA	2.96856	0.00308925	RNA.regulation of transcription.WRKY domain transcription factor family
MELO3C020166	WRKY70 [Citrullus lanatus]	0 DAA	2.91128	2.4958e-07	RNA.regulation of transcription.WRKY domain transcription factor family
MELO3C009127	WRKY protein [Cucumis sativus]	0 DAA	2.69687	0.00120388	RNA.regulation of transcription.WRKY domain transcription factor family
MELO3C015910	WRKY protein [Cucumis sativus]	0 DAA	2.18078	8.36203e-09	RNA.regulation of transcription.WRKY domain transcription factor family
MELO3C002450	adenylyl-sulfate reductase [Cucumis melo subsp. melo]	0 DAA	4.10809	2.09398e-16	S-assimilation.APR
MELO3C007398	adenosine 5'-phosphosulfate reductase [Glycine max]	0 DAA	3.14798	2.73424e-14	S-assimilation.APR
MELO3C021064	AT5MAT [Arabidopsis lyrata subsp. lyrata]	0 DAA	2.09796	1.46443e-09	secondary metabolism.flavonoids.anthocyanins.anthocyanin 5-aromatic acyltransferase
MELO3C020676	putative anthocyanin malonyltransferase [Clitoria ternatea]	0 DAA	0.432479	3.30172e-06	secondary metabolism.flavonoids.anthocyanins.anthocyanin 5-aromatic acyltransferase
MELO3C020676	putative anthocyanin malonyltransferase [Clitoria ternatea]	0 DAA	0.298093	0.000824701	secondary metabolism.flavonoids.anthocyanins.anthocyanin 5-aromatic acyltransferase
MELO3C026746	cinnamoyl CoA reductase [Populus trichocarpa]	0 DAA	2.3304	0.00436444	secondary metabolism.flavonoids.dihydroflavonols.dihydroflavonol 4-reductase
MELO3C023941	cinnamoyl-CoA reductase 4 [Gossypium hirsutum]	0 DAA	0.40152	0.0449451	secondary metabolism.flavonoids.dihydroflavonols.dihydroflavonol 4-reductase
MELO3C017499	1-deoxy-D-xylulose-5-phosphate synthase [Antirrhinum majus]	0 DAA	0.492952	0.000341461	secondary metabolism.isoprenoids.non-mevalonate pathway.DXS
MELO3C002943	beta-amyrin synthase [Aralia elata]	0 DAA	2.05934	0.0204315	secondary metabolism.isoprenoids.terpenoids
MELO3C016588	terpene synthase [Cucumis melo]	0 DAA	0.358251	3.45809e-05	secondary metabolism.isoprenoids.terpenoids
MELO3C024794	(+)-delta-cadinene synthase isozyme A, putative [Ricinus communis]	0 DAA	0.259131	0.0035845	secondary metabolism.isoprenoids.terpenoids
MELO3C022374	cucurbitadienol synthase [Cucurbita pepo]	0 DAA	0.155098	0.00933475	secondary metabolism.isoprenoids.terpenoids
MELO3C002776	RecName: Full=Tyrosine/DOPA decarboxylase 2; Includes: RecName: Full=DOPA decarboxylase; Short=DDC; Includes: RecName: Full=Tyrosine decarboxylase	0 DAA	0.120821	0.00134565	secondary metabolism.N misc.alkaloid-like
MELO3C008281	Anthocyanin 5-aromatic acyltransferase, putative [Ricinus communis]	0 DAA	10.821	3.23384e-15	secondary metabolism.phenylpropanoids
MELO3C003230	Anthocyanin 5-aromatic acyltransferase, putative [Ricinus communis]	0 DAA	6.85224	4.90031e-17	secondary metabolism.phenylpropanoids
MELO3C013315	flavonoid o-methyltransferase predicted protein [Populus trichocarpa]	0 DAA	0.425318	5.8851e-10	secondary metabolism.phenylpropanoids
MELO3C027370	flavonoid o-methyltransferase related [Populus trichocarpa]	0 DAA	0.341854	1.61432e-07	secondary metabolism.phenylpropanoids
MELO3C024766	putative acyltransferase [Cucumis melo]	0 DAA	0.0196403	0.0443238	secondary metabolism.phenylpropanoids
MELO3C024771	alcohol acetyltransferase [Cucumis melo]	0 DAA	0.0192847	1.58175e-14	secondary metabolism.phenylpropanoids
MELO3C002346	4-coumarate-CoA ligase [Cucumis melo subsp. melo]	0 DAA	2.27176	0.0220909	secondary metabolism.phenylpropanoids.lignin biosynthesis.4CL
MELO3C015640	L-ascorbate oxidase [Cucumis melo]	0 DAA	3.86043	2.75054e-05	secondary metabolism.simple phenols
MELO3C002123	laccase 1 [Arabidopsis thaliana]	0 DAA	0.252329	0.00155495	secondary metabolism.simple phenols
MELO3C025433	ccd1, putative [Ricinus communis]	0 DAA	3.06377	0.00761594	signalling.calcium
MELO3C009728	VQ motif-containing protein [Arabidopsis thaliana]	0 DAA	2.75952	1.30982e-09	signalling.calcium
MELO3C016783	protein binding protein, putative [Ricinus communis]	0 DAA	2.74744	0.00757614	signalling.calcium
MELO3C012970	RopGEF12 [Medicago truncatula]	0 DAA	0.324177	0.00048925	signalling.G-proteins
MELO3C003307	phi-1-like phosphate-induced protein [Zea mays]	0 DAA	0.166704	0.00567767	signalling.in sugar and nutrient physiology
MELO3C003306	phi-1-like phosphate-induced protein [Zea mays]	0 DAA	0.12335	3.32985e-05	signalling.in sugar and nutrient physiology
MELO3C003316	ubiquitin ligase protein cop1, putative [Ricinus communis]	0 DAA	2.20209	0.000127341	signalling.light
MELO3C020855	phospholipase C, putative [Ricinus communis]	0 DAA	0.399921	0.00178505	signalling.MAP kinases
MELO3C015359	Histidine-containing phosphotransfer protein, putative [Ricinus communis]	0 DAA	19.3965	6.18491e-81	signalling.phosphorelay
MELO3C021883	kinase, putative [Ricinus communis]	0 DAA	3.59739	0.0294668	signalling.receptor kinases.DUF 26
MELO3C005263	ATP binding protein, putative [Ricinus communis]	0 DAA	2.50783	0.00223911	signalling.receptor kinases.DUF 26
MELO3C002503	ATP binding protein, putative [Ricinus communis]	0 DAA	0.46582	0.0108654	signalling.receptor kinases.DUF 26
MELO3C002505	receptor-like protein kinase homolog RK20-1 [Phaseolus vulgaris]	0 DAA	0.267751	0.00976737	signalling.receptor kinases.DUF 26
MELO3C019023	serine-threonine protein kinase, plant-type, putative [Ricinus communis]	0 DAA	4.0042	0.00496255	signalling.receptor kinases.leucine rich repeat III
MELO3C008095	serine-threonine protein kinase, plant-type, putative [Ricinus communis]	0 DAA	3.44072	6.07354e-21	signalling.receptor kinases.leucine rich repeat XI
MELO3C003393	leucine-rich repeat-containing protein, putative [Ricinus communis]	0 DAA	2.32201	7.32926e-05	signalling.receptor kinases.leucine rich repeat XI
MELO3C016384	polygalacturonase-inhibiting protein [Cucumis melo]	0 DAA	2.15151	0.00338871	signalling.receptor kinases.leucine rich repeat XI
MELO3C002280	serine-threonine protein kinase, plant-type, putative [Ricinus communis]	0 DAA	0.454032	8.53238e-08	signalling.receptor kinases.leucine rich repeat XI
MELO3C023962	leucine rich repeat protein [Cicer arietinum]	0 DAA	0.425196	1.61563e-09	signalling.receptor kinases.leucine rich repeat XI
MELO3C026278	receptor protein kinase, putative [Ricinus communis]	0 DAA	0.255255	1.69401e-09	signalling.receptor kinases.leucine rich repeat XI
MELO3C022449	receptor like protein 43 [Arabidopsis thaliana]	0 DAA	0.183189	0.0450104	signalling.receptor kinases.leucine rich repeat XI
MELO3C003032	cold shock protein, putative [Ricinus communis]	0 DAA	2.057	0.00461356	stress.abiotic.cold
MELO3C015314	SRC2-like protein [Capsicum annuum]	0 DAA	0.472842	0.0340205	stress.abiotic.cold
MELO3C020799	chaperone protein dnaj 11 [Cucumis melo subsp. melo]	0 DAA	2.94089	4.40922e-14	stress.abiotic.heat
MELO3C007908	PREDICTED: similar to DnaJ-like protein [Vitis vinifera]	0 DAA	2.07106	5.18485e-08	stress.abiotic.heat
MELO3C008299	double Clp-N motif-containing P-loop nucleoside triphosphate hydrolase domain-containing protein [Arabidopsis thaliana]	0 DAA	0.48168	1.98795e-09	stress.abiotic.heat
MELO3C014451	small heat-shock protein, putative [Ricinus communis]	0 DAA	0.418965	3.5337e-08	stress.abiotic.heat
MELO3C013946	mitochondrial small heat shock protein [Capsicum annuum]	0 DAA	0.358281	0.000925343	stress.abiotic.heat
MELO3C001614	heat-shock protein, putative [Ricinus communis]	0 DAA	0.293499	0.00863673	stress.abiotic.heat
MELO3C003917	heat-shock protein 70 [Hevea brasiliensis]	0 DAA	0.205217	7.33268e-07	stress.abiotic.heat
MELO3C022116	heat-shock protein, putative [Ricinus communis]	0 DAA	0.177479	0.00133442	stress.abiotic.heat
MELO3C027124	small molecular heat shock protein [Nicotiana tabacum]	0 DAA	0.171397	0.000464242	stress.abiotic.heat
MELO3C025135	low molecular weight heat-shock protein [Nicotiana tabacum]	0 DAA	0.148667	2.11031e-06	stress.abiotic.heat
MELO3C018767	putative wound-induced protein [Prunus dulcis]	0 DAA	5.91258	3.718e-21	stress.abiotic.touch/wounding
MELO3C007212	RecName: Full=Olee1-like protein; Flags: Precursor	0 DAA	0.119622	3.39541e-07	stress.abiotic.unspecified
MELO3C005385	RecName: Full=Olee1-like protein; Flags: Precursor	0 DAA	0.0876638	1.205e-09	stress.abiotic.unspecified
MELO3C019110	thaumatin-like protein [Cucumis x hytivus]	0 DAA	2.86908	0.032099	stress.biotic
MELO3C024743	FOM-2 [Cucumis melo]	0 DAA	2.85238	0.0262728	stress.biotic
MELO3C020912	red chlorophyll catabolite reductase [Citrullus lanatus subsp. vulgaris]	0 DAA	0.491841	5.43492e-09	stress.biotic
MELO3C020880	STS14 protein precursor, putative [Ricinus communis]	0 DAA	0.478112	0.0448032	stress.biotic
MELO3C006965	class III chitinase [Benincasa hispida]	0 DAA	0.0909918	0.026	stress.biotic
MELO3C016714	short-chain dehydrogenase, putative [Ricinus communis]	0 DAA	0.428376	1.45602e-11	tetrapyrrole synthesis.protochlorophyllide reductase
MELO3C009452	ATP-binding cassette transporter, putative [Ricinus communis]	0 DAA	2.12211	4.75185e-06	transport.ABC transporters and multidrug resistance systems
MELO3C011809	putative transporter-like protein [Trifolium pratense]	0 DAA	2.03992	0.0023094	transport.ABC transporters and multidrug resistance systems
MELO3C007086	mgatp-energized glutathione s-conjugate pump, putative [Ricinus communis]	0 DAA	0.471873	0.000201324	transport.ABC transporters and multidrug resistance systems
MELO3C003035	auxin influx transport protein [Casuarina glauca]	0 DAA	2.22069	9.556e-11	transport.amino acids
MELO3C009869	amino acid transporter [Populus trichocarpa]	0 DAA	2.13742	0.000245093	transport.amino acids
MELO3C009140	amt2-like protein [Medicago truncatula]	0 DAA	2.17486	1.76327e-06	transport.ammonium
MELO3C023074	ammonium transporter [Populus trichocarpa]	0 DAA	2.12528	1.23372e-06	transport.ammonium
MELO3C014239	PIP2 protein [Gossypium hirsutum]	0 DAA	4.0841	7.31586e-22	transport.Major Intrinsic Proteins.PIP
MELO3C005383	Glycerol-3-phosphate transporter, putative [Ricinus communis]	0 DAA	2.32261	4.40371e-13	transport.membrane system unknown
MELO3C007378	Glucose-6-phosphate/phosphate translocator 2, chloroplast precursor, putative [Ricinus communis]	0 DAA	0.27174	0.000502833	transport.metabolite transporters at the envelope membrane
MELO3C024239	Mitochondrial carnitine/acylcarnitine carrier protein, putative [Ricinus communis]	0 DAA	2.23315	0.0026775	transport.metabolite transporters at the mitochondrial membrane
MELO3C020592	copper transporter 1 [Arabidopsis thaliana]	0 DAA	14.7392	5.13418e-25	transport.metal
MELO3C024920	ZIP transporter [Populus trichocarpa]	0 DAA	2.99293	8.14374e-13	transport.metal
MELO3C024800	heavy metal cation transport atpase, putative [Ricinus communis]	0 DAA	0.486351	0.00136243	transport.metal
MELO3C017438	Zn/Cd P(IB)-type ATPase [Arabidopsis halleri subsp. halleri]	0 DAA	0.443821	3.57263e-10	transport.metal
MELO3C003995	heavy metal cation transport atpase, putative [Ricinus communis]	0 DAA	0.424585	0.00406799	transport.metal
MELO3C016322	Na(+)/H(+) antiporter, putative [Ricinus communis]	0 DAA	0.406193	8.3241e-05	transport.metal
MELO3C010753	zinc/iron transporter, putative [Ricinus communis]	0 DAA	0.40385	3.17388e-05	transport.metal
MELO3C012595	ZIP transporter [Populus trichocarpa]	0 DAA	0.3191	6.33456e-05	transport.metal
MELO3C026378	zinc transporter protein ZIP2 [Fragaria x ananassa]	0 DAA	0.234171	1.66429e-06	transport.metal
MELO3C018967	multidrug resistance pump, putative [Ricinus communis]	0 DAA	4.27945	2.21742e-14	transport.misc
MELO3C018815	mate efflux domain-containing protein [Arabidopsis thaliana]	0 DAA	2.82783	0.00436326	transport.misc
MELO3C020000	purine permease, putative [Ricinus communis]	0 DAA	2.22965	0.0085764	transport.misc
MELO3C010251	autoinhibited H+ ATPase [Populus trichocarpa]	0 DAA	0.173426	1.45861e-05	transport.p- and v-ATPases
MELO3C019310	oligopeptide transporter, putative [Ricinus communis]	0 DAA	2.29439	1.47696e-08	transport.peptides and oligopeptides
MELO3C017823	putative peptide/nitrate transporter [Arabidopsis thaliana]	0 DAA	0.426129	0.00256793	transport.peptides and oligopeptides
MELO3C022493	Peptide transporter, putative [Ricinus communis]	0 DAA	0.418719	0.0137009	transport.peptides and oligopeptides
MELO3C022121	putative peptide/nitrate transporter [Arabidopsis thaliana]	0 DAA	0.335417	0.00260495	transport.peptides and oligopeptides
MELO3C016037	PREDICTED: KUP1 [Vitis vinifera]	0 DAA	3.48163	0.000368739	transport.potassium
MELO3C002718	inward rectifying potassium channel [Cucumis melo]	0 DAA	0.364149	0.0115194	transport.potassium
MELO3C012559	sugar transporter, putative [Ricinus communis]	0 DAA	2.18628	5.44055e-05	transport.sugars
MELO3C012550	putative polyol transporter protein 1 [Hevea brasiliensis]	0 DAA	2.0391	0.0013971	transport.sugars
MELO3C006595	sugar transporter, putative [Ricinus communis]	0 DAA	0.313277	0.000876828	transport.sugars
MELO3C000070	sugar transporter, putative [Ricinus communis]	0 DAA	0.148614	4.52435e-14	transport.sugars
MELO3C025326	sulfate transporter, putative [Ricinus communis]	0 DAA	0.352697	0.0382135	transport.sulphate
MELO3C008196	chloride channel clc, putative [Ricinus communis]	0 DAA	2.68175	3.10966e-06	transport.unspecified anions
MELO3C012936	Boron transporter, putative [Ricinus communis]	0 DAA	2.00724	0.00379664	transport.unspecified anions
MELO3C011173	meloidogyne-induced giant cell protein-like protein [Solanum tuberosum]	0 DAA	3.40742	1.47943e-15	transport.unspecified cations
MELO3C005228	salt overly sensitive 1 [Vitis vinifera]	0 DAA	0.48366	2.4958e-07	transport.unspecified cations
MELO3C018790		0 DAA	146.606	7.7567e-08	#N/A
MELO3C000706		0 DAA	50.8183	0.0101246	#N/A
MELO3C020884	hypothetical protein VITISV_027627 [Vitis vinifera]	0 DAA	19.2707	1.6145e-30	#N/A
MELO3C017084	hypothetical protein VITISV_029800 [Vitis vinifera]	0 DAA	18.17	0.000574988	#N/A
MELO3C001335	hypothetical protein [Oryza sativa Japonica Group]	0 DAA	17.045	0.00853419	#N/A
MELO3C020631		0 DAA	12.1753	0.0207037	#N/A
MELO3C019755	RecName: Full=Seed biotin-containing protein SBP65; AltName: Full=BP75; AltName: Full=Seed biotinylated protein of 65 kDa	0 DAA	11.8228	1.55649e-18	#N/A
MELO3C005351		0 DAA	10.0505	0.00410493	#N/A
MELO3C001505		0 DAA	9.79074	7.65003e-18	#N/A
MELO3C023925		0 DAA	9.72702	4.23123e-05	#N/A
MELO3C015943	zinc finger protein, putative [Ricinus communis]	0 DAA	8.75424	7.70777e-13	#N/A
MELO3C000511	ribosomal protein L5 [Cucumis melo subsp. melo]	0 DAA	8.58821	0.00126556	#N/A
MELO3C002345	hypothetical protein [Cucumis melo subsp. melo]	0 DAA	7.92312	6.42103e-25	#N/A
MELO3C012735	hypothetical protein G11MC16DRAFT_3625 [Geobacillus sp. G11MC16]	0 DAA	7.34938	0.000800935	#N/A
MELO3C018729	conserved hypothetical protein [Ricinus communis]	0 DAA	7.09419	2.73566e-50	#N/A
MELO3C001782		0 DAA	6.97516	3.86163e-06	#N/A
MELO3C027006		0 DAA	6.77885	0.00036649	#N/A
MELO3C008487	hypothetical protein VITISV_001840 [Vitis vinifera]	0 DAA	6.77839	2.2677e-20	#N/A
MELO3C003731	nucleoredoxin, putative [Ricinus communis]	0 DAA	6.74536	9.82901e-61	#N/A
MELO3C001815	rRNA intron-encoded homing endonuclease [Oryza sativa]	0 DAA	6.59814	4.91482e-12	#N/A
MELO3C027127	ORF137 [Pinus koraiensis]	0 DAA	6.53214	2.40313e-08	#N/A
MELO3C008638	PREDICTED: similar to SNF2 domain-containing protein, putative, expressed [Vitis vinifera]	0 DAA	6.39339	0.0425196	#N/A
MELO3C020582		0 DAA	6.31681	0.0213976	#N/A
MELO3C000283		0 DAA	6.23612	0.00466704	#N/A
MELO3C008485	hypothetical protein CaO19.6835 [Candida albicans SC5314]	0 DAA	6.19025	0.00120532	#N/A
MELO3C002341	conserved hypothetical protein [Ricinus communis]	0 DAA	6.03854	1.21998e-10	#N/A
MELO3C004625	hypothetical protein RCOM_1046930 [Ricinus communis]	0 DAA	6.0201	0.0255175	#N/A
MELO3C000458		0 DAA	6.00067	5.54854e-05	#N/A
MELO3C001763	cytochrome P450 like_TBP [Nicotiana tabacum]	0 DAA	5.90807	8.02857e-05	#N/A
MELO3C022991		0 DAA	5.85227	0.0480439	#N/A
MELO3C015423	oxidative stress 3 [Arabidopsis thaliana]	0 DAA	5.66005	1.50706e-08	#N/A
MELO3C003676	conserved hypothetical protein [Ricinus communis]	0 DAA	5.46966	6.56964e-07	#N/A
MELO3C001727	hypothetical protein SORBIDRAFT_1368s002010 [Sorghum bicolor]	0 DAA	5.36119	0.00496255	#N/A
MELO3C005270		0 DAA	5.14687	0.000619353	#N/A
MELO3C001327	unnamed protein product [Vitis vinifera]	0 DAA	5.09624	0.000593574	#N/A
MELO3C000043	hypothetical protein NitoCp121 [Nicotiana tomentosiformis]	0 DAA	4.97672	0.00197037	#N/A
MELO3C027329		0 DAA	4.92975	0.0149376	#N/A
MELO3C019552	PREDICTED: hypothetical protein [Vitis vinifera]	0 DAA	4.92751	2.52384e-06	#N/A
MELO3C022195	seed maturation protein PM27 [Glycine max]	0 DAA	4.89974	1.53035e-06	#N/A
MELO3C007202	hypothetical protein [Cucumis melo subsp. melo]	0 DAA	4.84868	0.0409863	#N/A
MELO3C023923		0 DAA	4.83629	0.000216727	#N/A
MELO3C001373		0 DAA	4.76969	0.0242868	#N/A
MELO3C020343	hypothetical protein VITISV_030710 [Vitis vinifera]	0 DAA	4.7237	0.0283397	#N/A
MELO3C008486		0 DAA	4.5438	3.11976e-05	#N/A
MELO3C000732		0 DAA	4.53705	0.00894601	#N/A
MELO3C004362	predicted protein [Populus trichocarpa]	0 DAA	4.49493	7.76366e-07	#N/A
MELO3C022506	calmodulin, putative [Ricinus communis]	0 DAA	4.48789	0.000707044	#N/A
MELO3C008282	ORF64c [Arabidopsis lyrata subsp. lyrata]	0 DAA	4.3869	4.49293e-07	#N/A
MELO3C016060		0 DAA	4.37832	0.00155055	#N/A
MELO3C023979	conserved hypothetical protein [Ricinus communis]	0 DAA	4.36384	7.34335e-11	#N/A
MELO3C001330		0 DAA	4.31444	0.0386214	#N/A
MELO3C014235	cytokinin riboside 5'-monophosphate phosphoribohydrolase LOG3 [Arabidopsis thaliana]	0 DAA	4.31263	6.53104e-05	#N/A
MELO3C012328	proteophosphoglycan ppg4 [Leishmania braziliensis MHOM/BR/75/M2904]	0 DAA	4.24523	1.03773e-11	#N/A
MELO3C024727		0 DAA	4.22728	0.00993617	#N/A
MELO3C007125		0 DAA	4.21745	0.00444882	#N/A
MELO3C007653	protein PHLOEM protein 2-LIKE A10 [Arabidopsis thaliana]	0 DAA	4.12266	5.28496e-11	#N/A
MELO3C007317	unnamed protein product [Vitis vinifera]	0 DAA	3.99641	1.84854e-11	#N/A
MELO3C027007		0 DAA	3.94434	0.0315434	#N/A
MELO3C026611		0 DAA	3.86977	0.000911048	#N/A
MELO3C011125	oxidative stress 3 [Arabidopsis thaliana]	0 DAA	3.79512	0.00174678	#N/A
MELO3C004098		0 DAA	3.7743	5.73233e-08	#N/A
MELO3C013737	predicted protein [Populus trichocarpa]	0 DAA	3.71379	8.37197e-22	#N/A
MELO3C027250	hypothetical chloroplast RF21 [Cucumis melo subsp. melo]	0 DAA	3.6972	0.000464242	#N/A
MELO3C026380	VQ motif-containing protein [Arabidopsis thaliana]	0 DAA	3.68811	1.04819e-06	#N/A
MELO3C001192		0 DAA	3.59043	1.00327e-05	#N/A
MELO3C005829	predicted protein [Populus trichocarpa]	0 DAA	3.55695	9.53396e-10	#N/A
MELO3C002084	PREDICTED: hypothetical protein [Rattus norvegicus]	0 DAA	3.51655	7.29545e-05	#N/A
MELO3C006038	WRKY transcription factor 6 [(Populus tomentosa x P. bolleana) x P. tomentosa]	0 DAA	3.37073	0.00253847	#N/A
MELO3C000713	succinate dehydrogenase subunit 4 [Cucumis melo subsp. melo]	0 DAA	3.32809	0.000213803	#N/A
MELO3C000494		0 DAA	3.30513	0.0112917	#N/A
MELO3C017373		0 DAA	3.3029	0.00624634	#N/A
MELO3C017980		0 DAA	3.29012	0.000178283	#N/A
MELO3C018005	RecName: Full=Trypsin inhibitor 1; AltName: Full=TTII; AltName: Full=Trypsin inhibitor I; Flags: Precursor	0 DAA	3.19048	3.64491e-23	#N/A
MELO3C017863	AMP-activated protein kinase, gamma regulatory subunit, putative [Ricinus communis]	0 DAA	3.18938	0.0120909	#N/A
MELO3C009755	VQ motif family protein [Zea mays]	0 DAA	3.18489	1.73323e-06	#N/A
MELO3C004871	PREDICTED: hypothetical protein [Vitis vinifera]	0 DAA	3.16046	1.02556e-13	#N/A
MELO3C009339	Protein of unknown function DUF584 [Medicago truncatula]	0 DAA	3.1396	3.92849e-13	#N/A
MELO3C006546	cement precursor protein 3B variant 1 [Phragmatopoma californica]	0 DAA	3.13689	0.0480811	#N/A
MELO3C011491	MTD1 [Medicago truncatula]	0 DAA	3.08432	1.56425e-13	#N/A
MELO3C013444	dehydrin [Trifolium repens]	0 DAA	3.06143	0.00127264	#N/A
MELO3C015942	PREDICTED: hypothetical protein [Vitis vinifera]	0 DAA	3.03517	2.16692e-06	#N/A
MELO3C024885	predicted protein [Populus trichocarpa]	0 DAA	3.00162	1.46729e-14	#N/A
MELO3C002083	predicted protein [Populus trichocarpa]	0 DAA	2.96715	0.0093087	#N/A
MELO3C015498	hydroxyproline-rich glycoprotein family protein [Arabidopsis thaliana]	0 DAA	2.96	0.0373245	#N/A
MELO3C007328	wound induced protein-like [Vitis vinifera]	0 DAA	2.92684	1.45114e-05	#N/A
MELO3C018234	predicted protein [Populus trichocarpa]	0 DAA	2.92545	0.0121692	#N/A
MELO3C012966	uncharacterized protein [Arabidopsis thaliana]	0 DAA	2.91246	0.00989837	#N/A
MELO3C006036	putative WRKY transcription factor 30 [Cucumis sativus]	0 DAA	2.91089	0.0214488	#N/A
MELO3C009961	uncharacterized protein [Arabidopsis thaliana]	0 DAA	2.9047	1.04796e-06	#N/A
MELO3C018003		0 DAA	2.89076	6.26601e-09	#N/A
MELO3C026409		0 DAA	2.86837	0.0313718	#N/A
MELO3C021934		0 DAA	2.86795	1.19854e-09	#N/A
MELO3C010691	octicosapeptide/Phox/Bem1p domain-containing protein [Arabidopsis thaliana]	0 DAA	2.84443	0.000286267	#N/A
MELO3C024577	predicted protein [Populus trichocarpa]	0 DAA	2.80496	0.0125805	#N/A
MELO3C017013	conserved hypothetical protein [Ricinus communis]	0 DAA	2.80435	0.00178141	#N/A
MELO3C023924		0 DAA	2.78729	0.00406121	#N/A
MELO3C008515	ARGOS-like protein [Arabidopsis thaliana]	0 DAA	2.77458	7.69313e-06	#N/A
MELO3C006933	predicted protein [Populus trichocarpa]	0 DAA	2.74419	0.00375453	#N/A
MELO3C027053	hypothetical chloroplast RF19 [Cucumis melo subsp. melo]	0 DAA	2.72251	0.00893064	#N/A
MELO3C025301		0 DAA	2.70839	0.0144394	#N/A
MELO3C008333		0 DAA	2.70426	0.0112618	#N/A
MELO3C011996	hypothetical protein [Cucumis melo subsp. melo]	0 DAA	2.67814	0.0368828	#N/A
MELO3C007318	unnamed protein product [Vitis vinifera]	0 DAA	2.66864	8.45087e-06	#N/A
MELO3C012155	RNA binding protein, putative [Ricinus communis]	0 DAA	2.66568	9.2916e-07	#N/A
MELO3C000298	protein trichome birefringence-like 39 [Arabidopsis thaliana]	0 DAA	2.64947	1.75788e-06	#N/A
MELO3C017293	predicted protein [Populus trichocarpa]	0 DAA	2.63932	0.0124513	#N/A
MELO3C024096	extensin (class I) [Solanum lycopersicum]	0 DAA	2.58845	0.000995851	#N/A
MELO3C000667	LOW QUALITY PROTEIN: conserved hypothetical protein [Bacteroides sp. 2_1_33B]	0 DAA	2.57987	0.0460055	#N/A
MELO3C013006	oxidative stress 3 [Arabidopsis thaliana]	0 DAA	2.56358	4.20163e-09	#N/A
MELO3C021091	predicted protein [Populus trichocarpa]	0 DAA	2.53104	1.16957e-11	#N/A
MELO3C006083	heavy-metal-associated domain-containing protein [Arabidopsis thaliana]	0 DAA	2.49227	3.44068e-11	#N/A
MELO3C007316	conserved hypothetical protein [Ricinus communis]	0 DAA	2.49101	0.000996676	#N/A
MELO3C019409		0 DAA	2.48796	0.0336256	#N/A
MELO3C004593	oxidative stress 3 [Arabidopsis thaliana]	0 DAA	2.47975	0.000132496	#N/A
MELO3C002674	unknown [Glycine max]	0 DAA	2.4473	0.00809142	#N/A
MELO3C002369	putative MADS-box protein [Cucumis sativus]	0 DAA	2.42154	3.04382e-08	#N/A
MELO3C025150	lachrymatory-factor synthase [Zea mays]	0 DAA	2.40916	0.0377581	#N/A
MELO3C002560	fiber expressed protein [Gossypium hirsutum]	0 DAA	2.39681	2.13727e-05	#N/A
MELO3C005308	predicted protein [Populus trichocarpa]	0 DAA	2.39331	0.00361886	#N/A
MELO3C010262	stress induced protein [Vitis vinifera]	0 DAA	2.37644	0.000839734	#N/A
MELO3C023628	predicted protein [Populus trichocarpa]	0 DAA	2.36	0.0386214	#N/A
MELO3C010810	sigma factor sigb regulation protein rsbq, putative [Ricinus communis]	0 DAA	2.3567	6.17304e-11	#N/A
MELO3C015995	protein induced upon tuberization [Solanum demissum]	0 DAA	2.34543	4.85628e-09	#N/A
MELO3C014930	ty3-gypsy retrotransposon protein [Cucumis melo subsp. melo]	0 DAA	2.34512	0.0451161	#N/A
MELO3C005916	UP-9A [Nicotiana tabacum]	0 DAA	2.32656	7.76366e-07	#N/A
MELO3C022721		0 DAA	2.30458	5.31396e-09	#N/A
MELO3C018004		0 DAA	2.29389	0.0409964	#N/A
MELO3C025773	hypothetical protein VITISV_001394 [Vitis vinifera]	0 DAA	2.29262	4.9144e-07	#N/A
MELO3C016735		0 DAA	2.28454	0.00121633	#N/A
MELO3C014481	Protein SSM1, putative [Ricinus communis]	0 DAA	2.28014	5.45582e-10	#N/A
MELO3C021703	conserved hypothetical protein [Ricinus communis]	0 DAA	2.27791	8.82132e-09	#N/A
MELO3C004637	CFIM-25-like protein [Arabidopsis thaliana]	0 DAA	2.26996	3.13362e-07	#N/A
MELO3C026630	hypothetical protein [Jatropha curcas]	0 DAA	2.24568	3.60196e-05	#N/A
MELO3C016938	PREDICTED: similar to GDU1 [Vitis vinifera]	0 DAA	2.24285	0.000480807	#N/A
MELO3C003573	abhydrolase domain containing, putative [Ricinus communis]	0 DAA	2.24162	0.00419729	#N/A
MELO3C022028	predicted protein [Populus trichocarpa]	0 DAA	2.21262	0.000667549	#N/A
MELO3C025091	MYB transcription factor MYB174 [Glycine max]	0 DAA	2.18975	0.0085764	#N/A
MELO3C026550	dehydrin [Citrus x paradisi]	0 DAA	2.16439	4.65869e-08	#N/A
MELO3C024583	NDR1/HIN1-Like protein 1 [Arabidopsis thaliana]	0 DAA	2.16294	4.83435e-08	#N/A
MELO3C007652	amino acid binding protein, putative [Ricinus communis]	0 DAA	2.14808	0.00163522	#N/A
MELO3C021360	pentatricopeptide repeat-containing protein, putative [Ricinus communis]	0 DAA	2.12199	0.0237257	#N/A
MELO3C021310		0 DAA	2.11252	0.0352242	#N/A
MELO3C004373	transferase, putative [Ricinus communis]	0 DAA	2.10915	9.98772e-08	#N/A
MELO3C011985		0 DAA	2.09394	0.0215772	#N/A
MELO3C005883	CCT motif family protein [Arabidopsis thaliana]	0 DAA	2.08368	1.61563e-09	#N/A
MELO3C019910	unknown [Glycine max]	0 DAA	2.07712	0.029801	#N/A
MELO3C007786		0 DAA	2.0752	4.75185e-06	#N/A
MELO3C004543		0 DAA	2.071	0.0195201	#N/A
MELO3C021807	conserved hypothetical protein [Ricinus communis]	0 DAA	2.06913	3.87604e-07	#N/A
MELO3C013929		0 DAA	2.05248	3.95031e-06	#N/A
MELO3C009252	haloacid dehalogenase-like hydrolase domain-containing protein [Arabidopsis thaliana]	0 DAA	2.048	3.78646e-07	#N/A
MELO3C023609	tolB-related protein [Arabidopsis thaliana]	0 DAA	2.04331	0.000462074	#N/A
MELO3C015775		0 DAA	2.04222	0.0012976	#N/A
MELO3C010764	hypothetical protein VITISV_040194 [Vitis vinifera]	0 DAA	2.03729	6.70362e-07	#N/A
MELO3C010338	predicted protein [Populus trichocarpa]	0 DAA	2.03054	0.00807654	#N/A
MELO3C023308	hypothetical protein RCOM_1447500 [Ricinus communis]	0 DAA	2.00086	0.000193231	#N/A
MELO3C020352	Non-imprinted in Prader-Willi/Angelman syndrome region protein, putative [Ricinus communis]	0 DAA	0.493439	0.0453778	#N/A
MELO3C018418	plant viral-response family protein [Zea mays]	0 DAA	0.491487	0.0149266	#N/A
MELO3C015580		0 DAA	0.48646	3.69788e-06	#N/A
MELO3C011955	ATP-dependent protease Clp ATPase subunit [Zea mays]	0 DAA	0.481335	0.0248577	#N/A
MELO3C015133	integrator complex subunit, putative [Ixodes scapularis]	0 DAA	0.479371	0.00375178	#N/A
MELO3C018581	phloem filament protein [Cucumis melo subsp. melo]	0 DAA	0.462834	8.27322e-05	#N/A
MELO3C012626	biogenesis of lysosome-related organelles complex-1, subunit 2 [Dictyostelium discoideum AX4]	0 DAA	0.458823	0.0451786	#N/A
MELO3C014086	proteasome activator subunit 4-like [Oryza sativa Japonica Group]	0 DAA	0.455089	1.05281e-10	#N/A
MELO3C007438	latency associated nuclear antigen [Saimiriine herpesvirus 2]	0 DAA	0.452784	0.000229475	#N/A
MELO3C011645	hypothetical protein RCOM_0068670 [Ricinus communis]	0 DAA	0.450024	0.0324438	#N/A
MELO3C016547		0 DAA	0.448523	0.000667549	#N/A
MELO3C003408	abscisic acid receptor PYR1 [Fragaria x ananassa]	0 DAA	0.447698	0.0203736	#N/A
MELO3C012045	predicted protein [Populus trichocarpa]	0 DAA	0.444258	3.83536e-07	#N/A
MELO3C014087	proteasome activator subunit 4 [Arabidopsis thaliana]	0 DAA	0.441569	0.0200506	#N/A
MELO3C015911		0 DAA	0.441272	0.00227283	#N/A
MELO3C008029	unknown [Glycine max]	0 DAA	0.440667	6.77653e-05	#N/A
MELO3C009245	unknown [Glycine max]	0 DAA	0.436793	2.85416e-06	#N/A
MELO3C005264	clathrin assembly protein, putative [Ricinus communis]	0 DAA	0.434111	0.0380603	#N/A
MELO3C026747	predicted protein [Populus trichocarpa]	0 DAA	0.431224	0.00368382	#N/A
MELO3C007453	predicted protein [Populus trichocarpa]	0 DAA	0.416422	0.0166631	#N/A
MELO3C003845	PREDICTED: hypothetical protein [Vitis vinifera]	0 DAA	0.412274	0.030495	#N/A
MELO3C021903	Gibberellin receptor GID1, putative [Ricinus communis]	0 DAA	0.408987	0.0001125	#N/A
MELO3C026043		0 DAA	0.40663	1.122e-07	#N/A
MELO3C020955	AT14A, putative [Ricinus communis]	0 DAA	0.402503	0.0208095	#N/A
MELO3C007215	ubiquitin-protein ligase, putative [Ricinus communis]	0 DAA	0.397701	0.00337129	#N/A
MELO3C026868		0 DAA	0.397695	3.40157e-09	#N/A
MELO3C000887	Alpha-amylase/subtilisin inhibitor precursor, putative [Ricinus communis]	0 DAA	0.392286	0.0190058	#N/A
MELO3C015244	Serine/threonine-protein kinase Haspin, putative [Ricinus communis]	0 DAA	0.392204	0.000387857	#N/A
MELO3C018692	conserved hypothetical protein [Ricinus communis]	0 DAA	0.390446	0.00273987	#N/A
MELO3C010026	vacuolar protein sorting-associated protein, putative [Ricinus communis]	0 DAA	0.375902	0.0372321	#N/A
MELO3C016195	predicted protein [Populus trichocarpa]	0 DAA	0.358437	0.0315434	#N/A
MELO3C017419	conserved hypothetical protein [Ricinus communis]	0 DAA	0.345446	0.00669482	#N/A
MELO3C022293	PREDICTED: similar to cysteine-rich protein [Vitis vinifera]	0 DAA	0.343484	0.0392806	#N/A
MELO3C016546	cytokinin-specific binding protein 1 [Lupinus luteus]	0 DAA	0.33604	5.80986e-07	#N/A
MELO3C024573	predicted protein [Populus trichocarpa]	0 DAA	0.332965	0.0182941	#N/A
MELO3C010430	Contains a weak similarity to ELG protein from Homo sapiens gi|7799418 [Arabidopsis thaliana]	0 DAA	0.32772	0.0131964	#N/A
MELO3C020152	PREDICTED: similar to cysteine-rich protein [Vitis vinifera]	0 DAA	0.327056	0.00554043	#N/A
MELO3C017080	alkaline phosphatase D [Zea mays]	0 DAA	0.313736	0.049218	#N/A
MELO3C023848	conserved hypothetical protein [Ricinus communis]	0 DAA	0.279147	0.0194205	#N/A
MELO3C022429	pore-forming toxin-like protein Hfr-2 [Triticum aestivum]	0 DAA	0.275055	1.21643e-14	#N/A
MELO3C023362		0 DAA	0.26329	0.0329994	#N/A
MELO3C007491	transcription factor [Arabidopsis lyrata subsp. lyrata]	0 DAA	0.25446	6.21887e-07	#N/A
MELO3C018594	Cysteine proteinase inhibitor, putative [Ricinus communis]	0 DAA	0.247526	0.00378961	#N/A
MELO3C009541	aluminum-activated malate transporter [Glycine max]	0 DAA	0.236838	1.96988e-06	#N/A
MELO3C014828	chloride channel, putative [Toxoplasma gondii GT1]	0 DAA	0.236322	0.0223224	#N/A
MELO3C023363		0 DAA	0.230648	0.0302132	#N/A
MELO3C026773	sieve element occlusion r [Glycine max]	0 DAA	0.230485	3.92851e-05	#N/A
MELO3C017689	3'-N-debenzoyl-2'-deoxytaxol N-benzoyltransferase, putative [Ricinus communis]	0 DAA	0.223418	0.0112917	#N/A
MELO3C017927	hypothetical protein ARALYDRAFT_490356 [Arabidopsis lyrata subsp. lyrata]	0 DAA	0.215121	3.4735e-05	#N/A
MELO3C002569	conserved hypothetical protein [Ricinus communis]	0 DAA	0.206616	0.00980812	#N/A
MELO3C010704	predicted protein [Populus trichocarpa]	0 DAA	0.205794	0.00690369	#N/A
MELO3C007430	Protein of unknown function DUF506, plant [Medicago truncatula]	0 DAA	0.196814	0.00259415	#N/A
MELO3C026195		0 DAA	0.189928	0.00105921	#N/A
MELO3C020616	haloacid dehalogenase-like hydrolase domain-containing protein [Arabidopsis thaliana]	0 DAA	0.187496	4.50216e-06	#N/A
MELO3C003098	predicted protein [Populus trichocarpa]	0 DAA	0.177053	3.20045e-11	#N/A
MELO3C015979	cross-beta structure silk protein 1 [Mallada signata]	0 DAA	0.168244	2.42175e-06	#N/A
MELO3C018600	hydroxyproline-rich glycoprotein family protein [Arabidopsis thaliana]	0 DAA	0.152683	4.56574e-06	#N/A
MELO3C000409	hydrolase [Arabidopsis lyrata subsp. lyrata]	0 DAA	0.147777	7.18594e-20	#N/A
MELO3C000816	receptor protein kinase-like protein [Zea mays]	0 DAA	0.139989	3.4289e-20	#N/A
MELO3C012678	predicted protein [Populus trichocarpa]	0 DAA	0.135187	0.0023859	#N/A
MELO3C010834	receptor protein kinase-like protein [Arabidopsis thaliana]	0 DAA	0.128953	3.6049e-09	#N/A
MELO3C001365		0 DAA	0.123892	0.00745527	#N/A
MELO3C015980	cross-beta structure silk protein 1 [Mallada signata]	0 DAA	0.118439	4.56574e-06	#N/A
MELO3C023467	predicted protein [Populus trichocarpa]	0 DAA	0.111767	0.00365588	#N/A
MELO3C009959		0 DAA	0.110333	8.07633e-10	#N/A
MELO3C001348		0 DAA	0.108672	2.31418e-11	#N/A
MELO3C011361	hydroxyproline-rich glycoprotein-like protein [Arabidopsis thaliana]	0 DAA	0.100714	0.044811	#N/A
MELO3C016690	LIM-type zinc finger-containing protein [Polysphondylium pallidum PN500]	0 DAA	0.0878367	0.000291735	#N/A
MELO3C020069	clathrin assembly protein, putative [Ricinus communis]	0 DAA	0.0835657	0.0209416	#N/A
MELO3C014835	putative helicase associated domain-containing protein [Neospora caninum Liverpool]	0 DAA	0.0774156	0.00667863	#N/A
MELO3C009832	PREDICTED: hypothetical protein [Vitis vinifera]	0 DAA	0.0426905	7.85461e-06	#N/A
MELO3C022330	conserved hypothetical protein [Ricinus communis]	0 DAA	0.0423573	2.92944e-05	#N/A
MELO3C005500	pollen coat-like protein [Camellia sinensis]	0 DAA	0.027979	0.0468985	#N/A
MELO3C020570	protein maternal effect embryo arrest 59 [Arabidopsis thaliana]	0 DAA	0.0227727	0.0200958	#N/A
MELO3C023975	Late embryogenesis abundant protein, group 2 [Arabidopsis thaliana]	0 DAA	0.0221692	0.0257495	#N/A
MELO3C004571	glyoxal oxidase-related protein [Arabidopsis thaliana]	0 DAA	0.0211268	0.0174504	#N/A
MELO3C025360	lactoylglutathione lyase [Gossypium hirsutum]	10_DAA	0.0651809	0.0333728	amino acid metabolism.degradation.aspartate family.threonine
MELO3C022076	proline dehydrogenase [Glycine max]	10_DAA	2.886	0.000119506	amino acid metabolism.degradation.glutamate family.proline
MELO3C004795	prephenate dehydratase, putative [Ricinus communis]	10_DAA	0.42171	0.0395829	amino acid metabolism.synthesis.aromatic aa.phenylalanine.arogenate dehydratase / prephenate dehydratase
MELO3C026828	asparagine synthetase, putative [Ricinus communis]	10_DAA	2.32008	0.00269265	amino acid metabolism.synthesis.aspartate family.asparagine.asparagine synthetase
MELO3C005224	glutamate decarboxylase [Citrus sinensis]	10_DAA	0.0919909	1.05055e-05	amino acid metabolism.synthesis.central amino acid metabolism.GABA.Glutamate decarboxylase
MELO3C002352	argininosuccinate synthase, putative [Ricinus communis]	10_DAA	3.02242	0.000452907	amino acid metabolism.synthesis.glutamate family.arginine.arginosuccinate synthase
MELO3C024938	fasciclin-like arabinogalactan protein 19 [Gossypium hirsutum]	10_DAA	2.199	5.93373e-08	cell wall.cell wall proteins.AGPs.AGP
MELO3C019529	serine-threonine protein kinase, plant-type, putative [Ricinus communis]	10_DAA	0.485973	0.0479563	cell wall.cell wall proteins.LRR
MELO3C010782	transferase, transferring glycosyl groups, putative [Ricinus communis]	10_DAA	2.97469	5.28412e-08	cell wall.cellulose synthesis
MELO3C016271	cellulose synthase-like protein CslG [Nicotiana tabacum]	10_DAA	2.42439	0.0150712	cell wall.cellulose synthesis.cellulose synthase
MELO3C021281	Periplasmic beta-glucosidase precursor, putative [Ricinus communis]	10_DAA	0.375535	0.0244425	cell wall.degradation.mannan-xylose-arabinose-fucose
MELO3C003592	dehydration-induced protein RD22-like protein 2 [Gossypium arboreum]	10_DAA	15.4328	0.0128662	cell wall.degradation.pectate lyases and polygalacturonases
MELO3C018785	xyloglucan endotransglycosylase/hydrolase 16 protein [Solanum lycopersicum]	10_DAA	3.25786	0.0236173	cell wall.modification
MELO3C013289	Beta-expansin 1a precursor, putative [Ricinus communis]	10_DAA	0.257664	9.34838e-06	cell wall.modification
MELO3C020143	expansin S1 precursor [Cucumis sativus]	10_DAA	0.118139	8.05361e-05	cell wall.modification
MELO3C005640	UDP-D-glucose/UDP-D-galactose 4-epimerase 1 [Arabidopsis thaliana]	10_DAA	0.355093	0.00310145	cell wall.precursor synthesis.UGE
MELO3C017631	cyclin-dependent protein kinase, putative [Ricinus communis]	10_DAA	6.46284	3.59417e-11	cell.cycle
MELO3C021760	dimeric phloem specific lectin PP2 [Cucurbita maxima]	10_DAA	2.84083	0.00458228	cell.organisation
MELO3C024269	ankyrin repeat-containing protein, putative [Ricinus communis]	10_DAA	0.0475558	0.0143937	cell.organisation
MELO3C021333	Vesicle-associated membrane protein, putative [Ricinus communis]	10_DAA	2.14657	0.000303536	cell.vesicle transport
MELO3C009548	syntaxin, putative [Ricinus communis]	10_DAA	0.34082	0.00205835	cell.vesicle transport
MELO3C022501	SNARE-interacting protein KEULE [Arabidopsis thaliana]	10_DAA	0.315889	0.000147475	cell.vesicle transport
MELO3C025408	RecName: Full=Thiazole biosynthetic enzyme, chloroplastic; Flags: Precursor	10_DAA	0.0900907	0.00581997	Co-factor and vitamine metabolism.thiamine
MELO3C006079	RecName: Full=Desiccation protectant protein Lea14 homolog	10_DAA	0.22868	0.0052736	development.late embryogenesis abundant
MELO3C002370	Squamosa promoter-binding protein, putative [Ricinus communis]	10_DAA	6.7086	1.07441e-05	development.squamosa promoter binding like (SPL)
MELO3C012433	Patatin T5 precursor, putative [Ricinus communis]	10_DAA	2.24893	7.28623e-06	development.storage proteins
MELO3C008025	Auxin-induced protein 5NG4, putative [Ricinus communis]	10_DAA	2.76578	0.045496	development.unspecified
MELO3C027076	cytochrome c oxidoreductase [Zea mays]	10_DAA	2.42567	3.40495e-06	development.unspecified
MELO3C010177	Auxin-induced protein 5NG4, putative [Ricinus communis]	10_DAA	0.416233	0.0356433	development.unspecified
MELO3C016244	major facilitator protein [Arabidopsis thaliana]	10_DAA	0.395789	1.01698e-05	development.unspecified
MELO3C013287	NAC transcription factor [Vitis pseudoreticulata]	10_DAA	0.393809	5.16206e-05	development.unspecified
MELO3C005869	nodulin MtN3 family protein [Arabidopsis lyrata subsp. lyrata]	10_DAA	0.234853	7.18819e-05	development.unspecified
MELO3C004219	Drm3 [Pisum sativum]	10_DAA	0.150998	0.00265987	development.unspecified
MELO3C013366	major facilitator family protein [Arabidopsis thaliana]	10_DAA	0.126385	0.0266033	development.unspecified
MELO3C023230	NAC domain protein [Glycine max]	10_DAA	0.123353	5.50764e-05	development.unspecified
MELO3C005712	heavy-metal-associated domain-containing protein [Arabidopsis thaliana]	10_DAA	0.137416	0.0109715	DNA.repair
MELO3C013306	ankyrin repeat domain protein, putative [Ricinus communis]	10_DAA	0.371924	1.91823e-06	DNA.synthesis/chromatin structure
MELO3C023086	9-cis epoxycarotenoid dioxygenase [Citrullus lanatus]	10_DAA	3.45327	2.95707e-12	hormone metabolism.abscisic acid.synthesis-degradation.synthesis.9-cis-epoxycarotenoid dioxygenase
MELO3C010317	ATP binding protein, putative [Ricinus communis]	10_DAA	2.90817	0.000164235	hormone metabolism.auxin.induced-regulated-responsive-activated
MELO3C010457	O-fucosyltransferase-like protein [Arabidopsis thaliana]	10_DAA	2.87003	0.000515613	hormone metabolism.auxin.induced-regulated-responsive-activated
MELO3C024214	Auxin-induced in root cultures protein 12 precursor, putative [Ricinus communis]	10_DAA	0.454649	5.19523e-05	hormone metabolism.auxin.induced-regulated-responsive-activated
MELO3C021407	PREDICTED: similar to Al-induced protein [Vitis vinifera]	10_DAA	0.411086	0.00346149	hormone metabolism.auxin.induced-regulated-responsive-activated
MELO3C018843	Auxin-induced in root cultures protein 12 precursor, putative [Ricinus communis]	10_DAA	0.181285	0.000460514	hormone metabolism.auxin.induced-regulated-responsive-activated
MELO3C002681	BRASSINAZOLE-RESISTANT 2 protein, putative [Ricinus communis]	10_DAA	3.10781	5.54348e-05	hormone metabolism.brassinosteroid.signal transduction.BZR
MELO3C004195	USP-like protein [Astragalus sinicus]	10_DAA	0.282801	5.37671e-06	hormone metabolism.ethylene.induced-regulated-responsive-activated
MELO3C006857	gibberellin 20-oxidase [Citrullus lanatus subsp. vulgaris]	10_DAA	7.11487	0.0494073	hormone metabolism.ethylene.synthesis-degradation
MELO3C014437	RecName: Full=1-aminocyclopropane-1-carboxylate oxidase 1; Short=ACC oxidase 1; AltName: Full=Ethylene-forming enzyme; Short=EFE; AltName: Full=PMEL1	10_DAA	0.491637	0.000649399	hormone metabolism.ethylene.synthesis-degradation
MELO3C004619	ACC oxidase [Cucumis melo]	10_DAA	0.369294	0.000107834	hormone metabolism.ethylene.synthesis-degradation.1-aminocyclopropane-1-carboxylate oxidase
MELO3C008120	Gibberellin-regulated protein 1 precursor, putative [Ricinus communis]	10_DAA	2.11125	0.0435287	hormone metabolism.gibberelin.induced-regulated-responsive-activated
	lipoxygenase 1 [Cucumis sativus]	10_DAA	118.918	9.89743e-06	hormone metabolism.jasmonate.synthesis-degradation.lipoxygenase
MELO3C026807	Benzoate carboxyl methyltransferase, putative [Ricinus communis]	10_DAA	0.41389	0.0047681	hormone metabolism.salicylic acid.synthesis-degradation
MELO3C008413	stearoyl-ACP desaturase [Ricinus communis]	10_DAA	0.280089	0.00125403	lipid metabolism.FA synthesis and FA elongation.ACP desaturase
MELO3C012246	3-ketoacyl-CoA synthase [Gossypium hirsutum]	10_DAA	8.30724	0.0400293	lipid metabolism.FA synthesis and FA elongation.beta ketoacyl CoA synthase
MELO3C014872	Triacylglycerol lipase 2 precursor, putative [Ricinus communis]	10_DAA	0.291926	1.89297e-07	lipid metabolism.lipid degradation.lipases.triacylglycerol lipase
MELO3C004211	phospholipase d zeta, putative [Ricinus communis]	10_DAA	2.50722	6.39901e-05	lipid metabolism.lipid degradation.lysophospholipases.phospholipase D
MELO3C014016	phospholipase D beta [Dimocarpus longan]	10_DAA	0.446239	0.00489539	lipid metabolism.lipid degradation.lysophospholipases.phospholipase D
MELO3C025219	lipid transfer protein 3 precursor [Prunus dulcis]	10_DAA	33.6273	1.05182e-40	lipid metabolism.lipid transfer proteins etc
MELO3C011860	lipid binding protein, putative [Ricinus communis]	10_DAA	12.2936	0.044136	lipid metabolism.lipid transfer proteins etc
MELO3C009108	phospholipid transfer protein 1 [Zea mays subsp. parviglumis]	10_DAA	6.48668	1.0654e-06	lipid metabolism.lipid transfer proteins etc
MELO3C015257	Nicotianamine synthase, putative [Ricinus communis]	10_DAA	0.456723	0.0251671	metal handling.binding, chelation and storage
MELO3C002170	aldo/keto reductase family protein [Arabidopsis lyrata subsp. lyrata]	10_DAA	0.447995	0.00897147	minor CHO metabolism.others
MELO3C026247	stachyose synthase [Zea mays]	10_DAA	0.460329	4.87491e-05	minor CHO metabolism.raffinose family.raffinose synthases.known
MELO3C007768	trehalose-6-phosphate synthase, putative [Ricinus communis]	10_DAA	5.94213	0.000691525	minor CHO metabolism.trehalose.TPP
MELO3C005686	cytochrome P450 [Populus trichocarpa]	10_DAA	14.8968	9.51804e-07	misc.cytochrome P450
MELO3C005607	cytochrome P450 [Populus trichocarpa]	10_DAA	4.0417	3.67931e-06	misc.cytochrome P450
MELO3C022377	cytochrome P450, putative [Ricinus communis]	10_DAA	3.12287	4.07717e-09	misc.cytochrome P450
MELO3C012166	cytochrome P450 [Populus trichocarpa]	10_DAA	2.46452	0.0112758	misc.cytochrome P450
MELO3C022098	cytochrome P450, putative [Ricinus communis]	10_DAA	2.4561	0.0310819	misc.cytochrome P450
MELO3C022376	cytochrome P450, putative [Ricinus communis]	10_DAA	2.17506	0.00312968	misc.cytochrome P450
MELO3C026494	cytochrome P450 [Populus trichocarpa]	10_DAA	0.432824	5.88701e-05	misc.cytochrome P450
MELO3C022665	elicitor-inducible cytochrome P450 [Nicotiana tabacum]	10_DAA	0.26589	0.00474238	misc.cytochrome P450
MELO3C025798	flavonoid 3-hydroxylase, putative [Ricinus communis]	10_DAA	0.00515964	1.0654e-06	misc.cytochrome P450
MELO3C006521	N-acetyltransferase, putative [Ricinus communis]	10_DAA	0.218727	0.000392472	misc.GCN5-related N-acetyltransferase
MELO3C010132	zinc finger protein, putative [Ricinus communis]	10_DAA	20.4704	1.44246e-07	misc.GDSL-motif lipase
MELO3C002330	Esterase precursor, putative [Ricinus communis]	10_DAA	11.1357	0.0143707	misc.GDSL-motif lipase
MELO3C018247	beta-mannosidase 4 [Oncidium Gower Ramsey]	10_DAA	3.49663	0.038938	misc.gluco-, galacto- and mannosidases
MELO3C001969	enzyme inhibitor, putative [Ricinus communis]	10_DAA	0.425914	0.000500276	misc.invertase/pectin methylesterase inhibitor family protein
MELO3C017948	epoxide hydrolase 2 [Prunus persica]	10_DAA	0.387545	0.000636727	misc.misc2
MELO3C016135	D-mannose binding lectin protein with Apple-like carbohydrate-binding domain [Arabidopsis thaliana]	10_DAA	0.453212	0.0035304	misc.myrosinases-lectin-jacalin
MELO3C004054	RecName: Full=(R)-mandelonitrile lyase 1; AltName: Full=Hydroxynitrile lyase 1; Short=(R)-oxynitrilase 1; Flags: Precursor	10_DAA	3.77597	1.81668e-06	misc.nitrilases, *nitrile lyases, berberine bridge enzymes, reticuline oxidases, troponine reductases
MELO3C013310	o-methyltransferase, putative [Ricinus communis]	10_DAA	0.396316	0.00745631	misc.O-methyl transferases
MELO3C013311	flavonoid o-methyltransferase predicted protein [Populus trichocarpa]	10_DAA	0.382879	0.023044	misc.O-methyl transferases
MELO3C005577	Amine oxidase [copper-containing] precursor, putative [Ricinus communis]	10_DAA	0.271133	0.000364019	misc.oxidases - copper, flavone etc
MELO3C003628	class III peroxidase [Gossypium hirsutum]	10_DAA	0.486567	0.00793523	misc.peroxidases
MELO3C026870	peroxidase precursor [Quercus suber]	10_DAA	0.336816	0.0081798	misc.peroxidases
MELO3C023424	stellacyanin [Cucumis sativus]	10_DAA	0.188731	3.59806e-06	misc.plastocyanin-like
MELO3C012724	defective in induced resistance 1 protein [Nicotiana tabacum]	10_DAA	3.458	4.32242e-10	misc.protease inhibitor/seed storage/lipid transfer protein (LTP) family protein
MELO3C026947	secondary cell wall-related glycosyltransferase family 47 [Populus tremula x Populus tremuloides]	10_DAA	2.25914	0.0322559	misc.UDP glucosyl and glucoronyl transferases
MELO3C007494	glycosyltransferase, CAZy family GT8 [Populus trichocarpa]	10_DAA	0.456929	0.03206	misc.UDP glucosyl and glucoronyl transferases
MELO3C026842	UDP-glucosyltransferase, putative [Ricinus communis]	10_DAA	0.361267	0.0451759	misc.UDP glucosyl and glucoronyl transferases
MELO3C009389	UDP-glucosyltransferase family 1 protein [Citrus sinensis]	10_DAA	0.288568	2.0058e-05	misc.UDP glucosyl and glucoronyl transferases
MELO3C021164	O-glucosyltransferase 3 [Vitis labrusca]	10_DAA	0.22455	0.0344885	misc.UDP glucosyl and glucoronyl transferases
MELO3C006793	electron transfer flavoprotein-ubiquinone oxidoreductase, putative [Ricinus communis]	10_DAA	0.4251	0.0045793	mitochondrial electron transport / ATP synthesis.electron transfer flavoprotein
MELO3C027174	H+-transporting two-sector ATPase, alpha/beta subunit, central region; H+-transporting two-sector ATPase, delta/epsilon subunit [Medicago truncatula]	10_DAA	4.39905	8.82511e-09	mitochondrial electron transport / ATP synthesis.F1-ATPase
MELO3C019951	ATPase subunit 1 [Cucumis sativus]	10_DAA	3.72447	1.04105e-07	mitochondrial electron transport / ATP synthesis.F1-ATPase
MELO3C000196	ATP synthase CF1 alpha subunit [Cucumis melo subsp. melo]	10_DAA	3.59298	1.49301e-09	mitochondrial electron transport / ATP synthesis.F1-ATPase
MELO3C000965	ATPase subunit 6 [Cucumis melo subsp. melo]	10_DAA	2.36836	0.000504831	mitochondrial electron transport / ATP synthesis.F1-ATPase
MELO3C000924	NADH-plastoquinone oxidoreductase subunit K [Daucus carota]	10_DAA	12.3887	0.0436626	mitochondrial electron transport / ATP synthesis.NADH-DH.localisation not clear
MELO3C001274	mitochondrial dicarboxylate carrier protein, putative [Ricinus communis]	10_DAA	0.307908	0.0412118	mitochondrial electron transport / ATP synthesis.uncoupling protein
MELO3C023599	glutamine synthase [Gossypium hirsutum]	10_DAA	2.38049	1.00044e-08	N-metabolism.ammonia metabolism.glutamine synthetase
MELO3C022772	nitrate reductase 2 [Cucumis sativus]	10_DAA	0.20972	0.00901864	N-metabolism.nitrate metabolism.NR
MELO3C027107	RecName: Full=Photosystem I assembly protein ycf4	10_DAA	4.91367	3.79232e-06	protein.assembly and cofactor ligation
MELO3C001174	hypothetical chloroplast RF21 [Cucumis melo subsp. melo]	10_DAA	3.63733	0.0437183	protein.assembly and cofactor ligation
MELO3C027351	photosystem I assembly protein ycf3 [Fragaria vesca subsp. vesca]	10_DAA	3.33491	0.0121955	protein.assembly and cofactor ligation
MELO3C014267	acylamino-acid-releasing enzyme, putative [Ricinus communis]	10_DAA	2.93637	0.00149578	protein.degradation
MELO3C004135	RecName: Full=Leucine aminopeptidase 2, chloroplastic; AltName: Full=Leucyl aminopeptidase 2; Short=LAP 2; AltName: Full=Proline aminopeptidase 2; AltName: Full=Prolyl aminopeptidase 2; Flags: Precursor	10_DAA	2.59177	0.00348182	protein.degradation
MELO3C010716	oligopeptidase, putative [Ricinus communis]	10_DAA	0.488173	0.0204567	protein.degradation
MELO3C017623	caspase, putative [Ricinus communis]	10_DAA	0.185411	0.000490689	protein.degradation
MELO3C002221	ATP binding protein, putative [Ricinus communis]	10_DAA	0.484496	0.00835443	protein.degradation.AAA type
MELO3C027402	ATP binding protein, putative [Ricinus communis]	10_DAA	0.420118	5.72524e-05	protein.degradation.AAA type
MELO3C007857	ATP binding protein, putative [Ricinus communis]	10_DAA	0.238048	0.0374463	protein.degradation.AAA type
MELO3C009901	mitochondrial protein-like protein [Cucumis sativus]	10_DAA	0.0718139	0.0121761	protein.degradation.AAA type
MELO3C016781	cysteine protease, putative [Ricinus communis]	10_DAA	0.454165	1.91823e-06	protein.degradation.cysteine protease
MELO3C007283	PHO2/UBC24 [Arabidopsis lyrata subsp. lyrata]	10_DAA	0.468694	0.00260843	protein.degradation.ubiquitin.E2
MELO3C025784	protein binding protein, putative [Ricinus communis]	10_DAA	2.44452	0.0218798	protein.degradation.ubiquitin.E3.RING
MELO3C004093	putative RING zinc finger protein [Arabidopsis thaliana]	10_DAA	0.495882	0.0381334	protein.degradation.ubiquitin.E3.RING
MELO3C002240	U-box domain-containing protein 38 [Arabidopsis thaliana]	10_DAA	0.494729	0.00216201	protein.degradation.ubiquitin.E3.RING
MELO3C017047	RING-H2 finger protein ATL8 [Arabidopsis thaliana]	10_DAA	0.494244	0.00184673	protein.degradation.ubiquitin.E3.RING
MELO3C020554	ubiquitin-protein ligase, putative [Ricinus communis]	10_DAA	0.383141	3.7913e-08	protein.degradation.ubiquitin.E3.RING
MELO3C021312	ring finger protein, putative [Ricinus communis]	10_DAA	0.301751	6.51105e-05	protein.degradation.ubiquitin.E3.RING
MELO3C011925	copine, putative [Ricinus communis]	10_DAA	0.258525	0.0466882	protein.degradation.ubiquitin.E3.RING
MELO3C020245	E3 ubiquitin ligase PUB14, putative [Ricinus communis]	10_DAA	0.168704	0.0089015	protein.degradation.ubiquitin.E3.RING
MELO3C006682	ring finger protein, putative [Ricinus communis]	10_DAA	0.14404	8.39414e-06	protein.degradation.ubiquitin.E3.RING
MELO3C006689	DnaJ-like protein [Oryza sativa Japonica Group]	10_DAA	2.08266	0.000173575	protein.folding
MELO3C011864	chaperone protein dnaJ-like protein [Arabidopsis thaliana]	10_DAA	0.347558	0.00701766	protein.folding
MELO3C004209	protein phosphatase 2c, putative [Ricinus communis]	10_DAA	2.49623	7.317e-05	protein.postranslational modification
MELO3C024646	phosphoenolpyruvate carboxylase kinase [Glycine max]	10_DAA	2.35495	0.0030211	protein.postranslational modification
MELO3C023626	protein phosphatase-2C [Mesembryanthemum crystallinum]	10_DAA	0.374523	0.0209587	protein.postranslational modification
MELO3C020718	mitogen-activated protein [Cucumis melo]	10_DAA	0.351356	0.000287937	protein.postranslational modification
MELO3C012075	Serine/threonine-protein kinase PBS1, putative [Ricinus communis]	10_DAA	3.0267	1.6653e-06	protein.postranslational modification.kinase.receptor like cytoplasmatic kinase VII
MELO3C019517	protein kinase family protein [Arabidopsis thaliana]	10_DAA	2.05196	7.317e-05	protein.postranslational modification.kinase.receptor like cytoplasmatic kinase VII
MELO3C006481	serine-threonine protein kinase, plant-type, putative [Ricinus communis]	10_DAA	0.348427	2.98289e-06	protein.postranslational modification.kinase.receptor like cytoplasmatic kinase VII
MELO3C008661	Translational activator GCN1, putative [Ricinus communis]	10_DAA	2.4348	0.0107266	protein.synthesis
MELO3C025510	translation elongation factor 1 alpha [Platanus x acerifolia]	10_DAA	3.75768	0.0430163	protein.synthesis.elongation
MELO3C000759	ribosomal protein L5 [Cucumis melo subsp. melo]	10_DAA	3.19462	0.0028593	protein.synthesis.ribosomal protein.eukaryotic.60S subunit.L5
MELO3C001187	ribosomal protein S11 [Cucumis melo subsp. melo]	10_DAA	4.732	2.30973e-05	protein.synthesis.ribosomal protein.prokaryotic.chloroplast.30S subunit.S11
MELO3C000106	30S ribosomal protein S12 [Phoenix dactylifera]	10_DAA	2.72147	0.0167432	protein.synthesis.ribosomal protein.prokaryotic.chloroplast.30S subunit.S12
MELO3C001309	ribosomal protein S18 [Cucumis melo subsp. melo]	10_DAA	5.90398	0.00410614	protein.synthesis.ribosomal protein.prokaryotic.chloroplast.30S subunit.S18
MELO3C000623	ribosomal protein S2 [Cucumis melo subsp. melo]	10_DAA	7.43616	1.82579e-11	protein.synthesis.ribosomal protein.prokaryotic.chloroplast.30S subunit.S2
MELO3C004853	ribosomal protein S3 [Cucumis melo subsp. melo]	10_DAA	4.08537	3.53946e-07	protein.synthesis.ribosomal protein.prokaryotic.chloroplast.30S subunit.S3
MELO3C000107	ribosomal protein S7 [Lotus japonicus]	10_DAA	2.16983	0.0319406	protein.synthesis.ribosomal protein.prokaryotic.chloroplast.30S subunit.S7
MELO3C000241	ribosomal protein L14 [Cucumis sativus]	10_DAA	6.9015	0.00011808	protein.synthesis.ribosomal protein.prokaryotic.chloroplast.50S subunit.L14
MELO3C000108	ribosomal protein L16 [Cucumis sativus]	10_DAA	4.1863	6.51592e-05	protein.synthesis.ribosomal protein.prokaryotic.chloroplast.50S subunit.L16
MELO3C000111	ribosomal protein L2 [Cucumis sativus]	10_DAA	5.13278	2.73665e-07	protein.synthesis.ribosomal protein.prokaryotic.chloroplast.50S subunit.L2
MELO3C001415	ribosomal protein L2 [Cucumis sativus]	10_DAA	4.09976	3.25459e-05	protein.synthesis.ribosomal protein.prokaryotic.chloroplast.50S subunit.L2
MELO3C014745	PREDICTED: similar to importin-related [Vitis vinifera]	10_DAA	2.43797	0.00361399	protein.targeting.nucleus
MELO3C000483	ribulose-1,5-bisphosphate carboxylase/oxygenase large subunit [Microstachys corniculata]	10_DAA	3.06674	5.37671e-06	PS.calvin cycle.rubisco large subunit
MELO3C000130	ribulose-1,5-bisphosphate carboxylase/oxygenase large subunit [Cucumis sativus]	10_DAA	2.437	0.00121638	PS.calvin cycle.rubisco large subunit
MELO3C013037	putative ATP synthase F1 subunit 1 [Cucumis melo subsp. melo]	10_DAA	3.72033	4.40362e-07	PS.lightreaction.ATP synthase
MELO3C000423	F1-ATPase alpha subunit [Astelia sp. Grimes 3525]	10_DAA	3.18545	2.98289e-06	PS.lightreaction.ATP synthase
MELO3C020639	F1-ATPase alpha subunit [Dictyostega orobanchoides]	10_DAA	3.16766	2.83771e-10	PS.lightreaction.ATP synthase
MELO3C026656	putative ATP synthase F1 subunit 1 [Cucumis melo subsp. melo]	10_DAA	2.93098	0.000287937	PS.lightreaction.ATP synthase
MELO3C000995	ATP synthase CF0 A subunit [Cucumis sativus]	10_DAA	3.44105	0.00064642	PS.lightreaction.ATP synthase.chloroplastic subunit a
MELO3C000827	ATP synthase CF0 subunit I [Cucumis melo subsp. melo]	10_DAA	3.05686	0.00454919	PS.lightreaction.ATP synthase.subunit B (ATPF)
MELO3C001566	ATP synthase CF0 C subunit [Marchantia polymorpha]	10_DAA	2.79277	0.0128464	PS.lightreaction.ATP synthase.subunit C
MELO3C000180	NADH-plastoquinone oxidoreductase subunit I [Cucumis melo subsp. melo]	10_DAA	7.81988	0.000186061	PS.lightreaction.cyclic electron flow-chlororespiration
MELO3C027417	NADH-plastoquinone oxidoreductase subunit 5 [Cucumis melo subsp. melo]	10_DAA	6.46036	0.00244762	PS.lightreaction.cyclic electron flow-chlororespiration
MELO3C027054	NADH dehydrogenase subunit 7 [Cucumis sativus]	10_DAA	4.66706	3.40495e-06	PS.lightreaction.cyclic electron flow-chlororespiration
MELO3C000179	RecName: Full=NAD(P)H-quinone oxidoreductase subunit 1, chloroplastic; AltName: Full=NAD(P)H dehydrogenase subunit 1; Short=NDH subunit 1; AltName: Full=NADH-plastoquinone oxidoreductase subunit 1	10_DAA	4.20951	0.000354099	PS.lightreaction.cyclic electron flow-chlororespiration
MELO3C027055	NADH-plastoquinone oxidoreductase subunit 1 [Cucumis melo subsp. melo]	10_DAA	3.48388	0.0291039	PS.lightreaction.cyclic electron flow-chlororespiration
MELO3C001821	RecName: Full=Apocytochrome f; Flags: Precursor	10_DAA	6.34472	0.0255533	PS.lightreaction.cytochrome b6/f.apocytochrome f (CYF)
MELO3C027106	RecName: Full=Apocytochrome f; Flags: Precursor	10_DAA	4.68976	0.0011006	PS.lightreaction.cytochrome b6/f.apocytochrome f (CYF)
MELO3C000277	cytochrome b6 [Cucumis sativus]	10_DAA	3.63539	7.66723e-05	PS.lightreaction.cytochrome b6/f.cytochrome b6 (CYB6)
MELO3C000399	cytochrome b6/f complex subunit IV [Nicotiana tabacum]	10_DAA	4.57726	0.000460514	PS.lightreaction.cytochrome b6/f.subunit 4 (PETD)
MELO3C019440	ferredoxin [Arabidopsis thaliana]	10_DAA	0.402626	0.00460618	PS.lightreaction.other electron carrier (ox/red).ferredoxin
MELO3C003725	Plastocyanin A, chloroplast precursor, putative [Ricinus communis]	10_DAA	0.459433	0.00130857	PS.lightreaction.other electron carrier (ox/red).plastocyanin
MELO3C027236	photosystem I subunit VII [Cucumis sativus]	10_DAA	4.8896	0.0238785	PS.lightreaction.photosystem I.PSI polypeptide subunits
MELO3C000585	photosystem I P700 apoprotein A1 [Cucumis melo subsp. melo]	10_DAA	2.78446	6.74589e-06	PS.lightreaction.photosystem I.PSI polypeptide subunits
MELO3C000101	RecName: Full=Photosystem I P700 chlorophyll a apoprotein A1; Short=PSI-A; Short=PsaA	10_DAA	2.44268	0.000130867	PS.lightreaction.photosystem I.PSI polypeptide subunits
MELO3C000100	photosystem I P700 chlorophyll a apoprotein A2 [Cucumis sativus]	10_DAA	2.43123	0.000269027	PS.lightreaction.photosystem I.PSI polypeptide subunits
MELO3C001595	RecName: Full=Photosystem I P700 chlorophyll a apoprotein A1; Short=PSI-A; Short=PsaA	10_DAA	2.39234	0.000314769	PS.lightreaction.photosystem I.PSI polypeptide subunits
MELO3C025066	photosystem I P700 apoprotein A1 [Cucumis melo subsp. melo]	10_DAA	2.35719	0.00281569	PS.lightreaction.photosystem I.PSI polypeptide subunits
MELO3C021788	Photosystem I reaction center subunit III, chloroplast precursor, putative [Ricinus communis]	10_DAA	0.492636	6.71661e-06	PS.lightreaction.photosystem I.PSI polypeptide subunits
MELO3C006539	RecName: Full=Photosystem I reaction center subunit II, chloroplastic; AltName: Full=PS I subunit 5; AltName: Full=Photosystem I 20 kDa subunit; Short=PSI-D; Flags: Precursor	10_DAA	0.470084	0.00137751	PS.lightreaction.photosystem I.PSI polypeptide subunits
MELO3C007091	putative photosystem I reaction center subunit X [Gardenia jasminoides]	10_DAA	0.456565	1.28514e-05	PS.lightreaction.photosystem I.PSI polypeptide subunits
MELO3C014124	Photosystem I reaction center subunit V, chloroplast precursor, putative [Ricinus communis]	10_DAA	0.444095	7.16166e-05	PS.lightreaction.photosystem I.PSI polypeptide subunits
MELO3C012971	Photosystem I reaction center subunit VI, chloroplast precursor, putative [Ricinus communis]	10_DAA	0.416978	1.6369e-05	PS.lightreaction.photosystem I.PSI polypeptide subunits
MELO3C008731	subunit of photosystem I [Cucumis sativus]	10_DAA	0.357251	3.98003e-07	PS.lightreaction.photosystem I.PSI polypeptide subunits
MELO3C015076	chlorophyll A/B binding protein, putative [Ricinus communis]	10_DAA	0.475238	0.000477614	PS.lightreaction.photosystem II.LHC-II
MELO3C024206	chlorophyll A/B binding protein, putative [Ricinus communis]	10_DAA	0.427124	7.98865e-05	PS.lightreaction.photosystem II.LHC-II
MELO3C011865	light-harvesting complex I protein Lhca2 [Populus trichocarpa]	10_DAA	0.382851	0.00655908	PS.lightreaction.photosystem II.LHC-II
MELO3C017180	light-harvesting complex I protein Lhca4 [Populus trichocarpa]	10_DAA	0.373933	0.000226056	PS.lightreaction.photosystem II.LHC-II
MELO3C008358	light-harvesting complex II protein [Citrullus lanatus subsp. vulgaris]	10_DAA	0.361114	9.18702e-06	PS.lightreaction.photosystem II.LHC-II
MELO3C007153	chlorophyll A/B binding protein, putative [Ricinus communis]	10_DAA	0.352474	2.0058e-05	PS.lightreaction.photosystem II.LHC-II
MELO3C019677	putative chloroplast chlorophyll a/b-binding protein [Carya cathayensis]	10_DAA	0.340675	2.17613e-08	PS.lightreaction.photosystem II.LHC-II
MELO3C022113	light-harvesting complex II protein Lhcb5 [Populus trichocarpa]	10_DAA	0.286411	9.4317e-08	PS.lightreaction.photosystem II.LHC-II
MELO3C012912	chlorophyll A/B binding protein, putative [Ricinus communis]	10_DAA	0.186038	1.0066e-09	PS.lightreaction.photosystem II.LHC-II
MELO3C016556	chlorophyll A/B binding protein, putative [Ricinus communis]	10_DAA	0.180883	2.83785e-07	PS.lightreaction.photosystem II.LHC-II
MELO3C002727	chlorophyll A/B binding protein, putative [Ricinus communis]	10_DAA	0.0877447	4.96064e-14	PS.lightreaction.photosystem II.LHC-II
MELO3C000850	photosystem II protein D1 [Typha latifolia]	10_DAA	3.27419	0.0431501	PS.lightreaction.photosystem II.PSII polypeptide subunits
MELO3C000500	RecName: Full=Photosystem II CP47 chlorophyll apoprotein; AltName: Full=PSII 47 kDa protein; AltName: Full=Protein CP-47	10_DAA	3.06926	0.00745422	PS.lightreaction.photosystem II.PSII polypeptide subunits
MELO3C000428	photosystem II protein D1 [Eucalyptus globulus subsp. globulus]	10_DAA	2.24048	0.0315646	PS.lightreaction.photosystem II.PSII polypeptide subunits
MELO3C000173	photosystem II 44 kDa protein [Nicotiana tabacum]	10_DAA	2.1062	0.0315646	PS.lightreaction.photosystem II.PSII polypeptide subunits
MELO3C015772	RecName: Full=Photosystem II reaction center W protein, chloroplastic; AltName: Full=PSII 6.1 kDa protein; Flags: Precursor	10_DAA	0.446695	2.41176e-06	PS.lightreaction.photosystem II.PSII polypeptide subunits
MELO3C018748	Photosystem II 11 kDa protein precursor, putative [Ricinus communis]	10_DAA	0.331583	8.81958e-06	PS.lightreaction.photosystem II.PSII polypeptide subunits
MELO3C022683	(S)-2-hydroxy-acid oxidase, putative [Ricinus communis]	10_DAA	2.29365	7.18819e-05	PS.photorespiration.glycolate oxydase
MELO3C011309	steroid binding protein, putative [Ricinus communis]	10_DAA	2.30327	0.0498701	redox.ascorbate and glutathione
MELO3C019326	glutaredoxin, grx, putative [Ricinus communis]	10_DAA	0.131502	0.000324749	redox.glutaredoxins
MELO3C007253	glutaredoxin, grx, putative [Ricinus communis]	10_DAA	0.0885329	0.0478862	redox.glutaredoxins
MELO3C021953	non-symbiotic hemoglobin class 1 [Pyrus communis]	10_DAA	0.359886	0.0093301	redox.heme
MELO3C025580	ccr4-associated factor, putative [Ricinus communis]	10_DAA	0.370074	0.0251362	RNA.processing.ribonucleases
MELO3C027413	maturase K [Cucumis melo subsp. agrestis]	10_DAA	4.06649	0.00273366	RNA.processing.splicing
MELO3C012217	AP2 domain-containing transcription factor [Populus trichocarpa]	10_DAA	0.378607	0.017747	RNA.regulation of transcription.AP2/EREBP, APETALA2/Ethylene-responsive element binding protein family
MELO3C005465	ethylene response factor 11 [Actinidia deliciosa]	10_DAA	0.277473	0.0334435	RNA.regulation of transcription.AP2/EREBP, APETALA2/Ethylene-responsive element binding protein family
MELO3C022181	AP2/ERF domain-containing transcription factor [Populus trichocarpa]	10_DAA	0.226175	0.00179304	RNA.regulation of transcription.AP2/EREBP, APETALA2/Ethylene-responsive element binding protein family
MELO3C019506	AP2 domain class transcription factor [Malus x domestica]	10_DAA	0.129168	0.0109271	RNA.regulation of transcription.AP2/EREBP, APETALA2/Ethylene-responsive element binding protein family
MELO3C012908	LOB domain-containing protein, putative [Ricinus communis]	10_DAA	0.365258	0.0355376	RNA.regulation of transcription.AS2,Lateral Organ Boundaries Gene Family
MELO3C003701	ARF domain class transcription factor [Malus x domestica]	10_DAA	3.48497	0.00102914	RNA.regulation of transcription.Aux/IAA family
MELO3C020189	putative basic helix-loop-helix protein BHLH5 [Lotus japonicus]	10_DAA	0.200809	0.0466882	RNA.regulation of transcription.bHLH,Basic Helix-Loop-Helix family
MELO3C023041	zinc finger-like protein [Cucumis sativus]	10_DAA	4.31173	0.0165083	RNA.regulation of transcription.C2C2(Zn) CO-like, Constans-like zinc finger family
MELO3C025940	transcription factor, putative [Ricinus communis]	10_DAA	2.96624	2.8607e-06	RNA.regulation of transcription.C2C2(Zn) CO-like, Constans-like zinc finger family
MELO3C017500	CONSTANS-like zinc finger protein [Glycine max]	10_DAA	0.359855	2.28682e-09	RNA.regulation of transcription.C2C2(Zn) CO-like, Constans-like zinc finger family
MELO3C013970	Axial regulator YABBY1, putative [Ricinus communis]	10_DAA	0.110655	1.58314e-06	RNA.regulation of transcription.C2C2(Zn) YABBY family
MELO3C011290	zinc finger protein, putative [Ricinus communis]	10_DAA	3.23795	0.0378195	RNA.regulation of transcription.C2H2 zinc finger family
MELO3C009378	ZPT2-11 [Petunia x hybrida]	10_DAA	0.261683	0.0084802	RNA.regulation of transcription.C2H2 zinc finger family
MELO3C016809	zinc-finger protein 1 [Datisca glomerata]	10_DAA	0.255445	0.00911091	RNA.regulation of transcription.C2H2 zinc finger family
MELO3C010813	zinc-finger protein [Bruguiera gymnorhiza]	10_DAA	0.194735	0.0221705	RNA.regulation of transcription.C2H2 zinc finger family
MELO3C009551	transcription factor CCAAT [Lotus japonicus]	10_DAA	2.16178	0.00538455	RNA.regulation of transcription.CCAAT box binding factor family, HAP2
MELO3C007656	GRF domain class transcription factor [Malus x domestica]	10_DAA	2.94822	0.000147634	RNA.regulation of transcription.General Transcription
MELO3C018144	GRAS family transcription factor [Populus trichocarpa]	10_DAA	0.223821	0.0450669	RNA.regulation of transcription.GRAS transcription factor family
MELO3C017407	homeodomain-leucine zipper protein HD4 [Gossypium hirsutum]	10_DAA	4.83105	0.000141842	RNA.regulation of transcription.HB,Homeobox transcription factor family
MELO3C007586	sucrose responsive element binding protein [Vitis vinifera]	10_DAA	2.41966	0.0209261	RNA.regulation of transcription.MYB domain transcription factor family
MELO3C003372	duplicated SANT DNA-binding domain-containing protein [Arabidopsis thaliana]	10_DAA	0.444147	0.00121554	RNA.regulation of transcription.MYB domain transcription factor family
MELO3C017168	TCP domain class transcription factor [Malus x domestica]	10_DAA	3.04727	0.00320486	RNA.regulation of transcription.TCP transcription factor family
MELO3C009160	transcription factor [Cucumis melo subsp. melo]	10_DAA	0.228875	0.0191696	RNA.regulation of transcription.Trihelix, Triple-Helix transcription factor family
MELO3C002360	zinc finger family protein [Arabidopsis lyrata subsp. lyrata]	10_DAA	0.40178	0.00281569	RNA.regulation of transcription.unclassified
MELO3C007576	WRKY domain class transcription factor [Malus x domestica]	10_DAA	0.461014	0.0106323	RNA.regulation of transcription.WRKY domain transcription factor family
MELO3C024135	WRKY protein [Cucumis sativus]	10_DAA	0.382016	0.00176388	RNA.regulation of transcription.WRKY domain transcription factor family
MELO3C020166	WRKY70 [Citrullus lanatus]	10_DAA	0.260752	9.62095e-07	RNA.regulation of transcription.WRKY domain transcription factor family
MELO3C009127	WRKY protein [Cucumis sativus]	10_DAA	0.234269	0.010773	RNA.regulation of transcription.WRKY domain transcription factor family
MELO3C020963	WRKY transcription factor, putative [Ricinus communis]	10_DAA	0.161149	4.44482e-11	RNA.regulation of transcription.WRKY domain transcription factor family
MELO3C026740	WRKY protein [Cucumis sativus]	10_DAA	0.103242	0.0216546	RNA.regulation of transcription.WRKY domain transcription factor family
MELO3C002157	zinc finger homeodomain protein SZF-HD1 [Glycine max]	10_DAA	3.4519	0.000425262	RNA.regulation of transcription.zf-HD
MELO3C008814	nucleic acid binding protein, putative [Ricinus communis]	10_DAA	2.78723	0.00357865	RNA.RNA binding
MELO3C000490	RNA polymerase beta subunit [Cucumis sativus]	10_DAA	47.9058	0.0298113	RNA.transcription
MELO3C027101	RecName: Full=DNA-directed RNA polymerase subunit beta; AltName: Full=PEP; AltName: Full=Plastid-encoded RNA polymerase subunit beta; Short=RNA polymerase subunit beta	10_DAA	8.62387	2.55194e-07	RNA.transcription
MELO3C000332	RNA polymerase beta subunit [Cucumis sativus]	10_DAA	7.45403	8.15794e-08	RNA.transcription
MELO3C000951	RNA polymerase alpha subunit [Cucumis melo subsp. melo]	10_DAA	6.77999	1.28283e-06	RNA.transcription
MELO3C000330	RNA polymerase beta'' subunit [Cucumis melo subsp. melo]	10_DAA	5.22283	9.18702e-06	RNA.transcription
MELO3C001268		10_DAA	4.84904	0.021367	RNA.transcription
MELO3C027102	RNA polymerase beta I subunit [Cucumis sativus]	10_DAA	4.67921	0.000364019	RNA.transcription
MELO3C000601	RNA polymerase beta I subunit [Cucumis sativus]	10_DAA	4.21611	1.01297e-06	RNA.transcription
MELO3C000701	rpoC-like ORF 236	10_DAA	3.19662	0.0052529	RNA.transcription
MELO3C015406	RNA-dependent RNA polymerase-like protein [Arabidopsis thaliana]	10_DAA	0.28991	0.00239349	RNA.transcription
MELO3C015404	RNA-dependent RNA polymerase family protein [Arabidopsis lyrata subsp. lyrata]	10_DAA	0.127723	1.75773e-05	RNA.transcription
MELO3C021550	cinnamoyl-CoA reductase, putative [Ricinus communis]	10_DAA	0.300891	0.0290048	secondary metabolism.flavonoids.dihydroflavonols.dihydroflavonol 4-reductase
MELO3C023941	cinnamoyl-CoA reductase 4 [Gossypium hirsutum]	10_DAA	0.271476	0.034204	secondary metabolism.flavonoids.dihydroflavonols.dihydroflavonol 4-reductase
MELO3C009571	Carotenoid isomerase, chloroplast precursor, putative [Ricinus communis]	10_DAA	0.338748	0.00361399	secondary metabolism.isoprenoids.carotenoids.carotenoid isomerase
MELO3C016772	N-hydroxycinnamoyl/benzoyltransferase 6 [Glycine max]	10_DAA	3.10479	0.00758431	secondary metabolism.phenylpropanoids
MELO3C016771	N-hydroxycinnamoyl/benzoyltransferase 6 [Glycine max]	10_DAA	0.289211	1.16657e-13	secondary metabolism.phenylpropanoids
MELO3C024771	alcohol acetyltransferase [Cucumis melo]	10_DAA	0.0117346	6.32406e-17	secondary metabolism.phenylpropanoids
MELO3C018492	RecName: Full=Cinnamyl alcohol dehydrogenase 1; Short=CAD 1; Short=ObaCAD1	10_DAA	0.335132	0.0195106	secondary metabolism.phenylpropanoids.lignin biosynthesis.CAD
MELO3C015642	ascorbate oxidase AO1 [Cucumis melo]	10_DAA	0.30364	0.00105603	secondary metabolism.simple phenols
MELO3C003911	copine, putative [Ricinus communis]	10_DAA	0.48335	0.000336687	signalling.calcium
MELO3C016569	ccd1, putative [Ricinus communis]	10_DAA	0.22592	0.0209123	signalling.calcium
MELO3C021998	calcium ion binding protein, putative [Ricinus communis]	10_DAA	0.180611	0.0177842	signalling.calcium
MELO3C005319	regulator of gene silencing [Nicotiana tabacum]	10_DAA	0.120451	0.00057559	signalling.calcium
MELO3C026214	Polcalcin Jun o, putative [Ricinus communis]	10_DAA	0.0856775	0.00947399	signalling.calcium
MELO3C004563	RHO guanyl-nucleotide exchange factor 8 [Arabidopsis thaliana]	10_DAA	4.45594	0.0395229	signalling.G-proteins
MELO3C008256	RopGEF6 [Medicago truncatula]	10_DAA	3.14692	0.00310145	signalling.G-proteins
MELO3C013252	protein exordium like 5 [Arabidopsis thaliana]	10_DAA	2.55731	0.0281122	signalling.in sugar and nutrient physiology
MELO3C013495	protein exordium like 5 [Arabidopsis thaliana]	10_DAA	2.34685	9.28535e-07	signalling.in sugar and nutrient physiology
MELO3C011978	kinase, putative [Ricinus communis]	10_DAA	0.393378	3.22739e-05	signalling.receptor kinases.DUF 26
MELO3C007367	ATP binding protein, putative [Ricinus communis]	10_DAA	0.197978	3.67236e-08	signalling.receptor kinases.DUF 26
MELO3C005339	ATP binding protein, putative [Ricinus communis]	10_DAA	2.03485	0.0081341	signalling.receptor kinases.leucine rich repeat III
MELO3C015571	serine-threonine protein kinase, plant-type, putative [Ricinus communis]	10_DAA	0.202001	3.22739e-05	signalling.receptor kinases.leucine rich repeat XI
MELO3C024423	BRASSINOSTEROID INSENSITIVE 1-associated receptor kinase 1 precursor, putative [Ricinus communis]	10_DAA	0.320532	0.0049137	signalling.receptor kinases.misc
MELO3C003119	heat shock protein 70 [Cucumis sativus]	10_DAA	2.11641	0.0207345	stress.abiotic.heat
MELO3C015938	Chaperone protein dnaJ, putative [Ricinus communis]	10_DAA	0.480836	0.000425989	stress.abiotic.heat
MELO3C013946	mitochondrial small heat shock protein [Capsicum annuum]	10_DAA	0.473616	0.0110779	stress.abiotic.heat
MELO3C017514	ATP binding protein, putative [Ricinus communis]	10_DAA	0.444525	0.00489539	stress.abiotic.heat
MELO3C011750	DNAJ heat shock N-terminal domain-containing protein [Arabidopsis lyrata subsp. lyrata]	10_DAA	0.413477	0.0498981	stress.abiotic.heat
MELO3C004203	DnaJ-like protein [Glycine max]	10_DAA	0.408531	0.00033748	stress.abiotic.heat
MELO3C027124	small molecular heat shock protein [Nicotiana tabacum]	10_DAA	0.221618	0.00166965	stress.abiotic.heat
MELO3C025135	low molecular weight heat-shock protein [Nicotiana tabacum]	10_DAA	0.100599	0.000236582	stress.abiotic.heat
MELO3C025139	small molecular heat shock protein [Nicotiana tabacum]	10_DAA	0.0725026	6.40376e-08	stress.abiotic.heat
MELO3C003917	heat-shock protein 70 [Hevea brasiliensis]	10_DAA	0.0464604	7.21709e-10	stress.abiotic.heat
MELO3C001614	heat-shock protein, putative [Ricinus communis]	10_DAA	0.0122754	0.00052469	stress.abiotic.heat
MELO3C012016	major latex-like protein [Gossypium hirsutum]	10_DAA	2.88069	0.000361877	stress.abiotic.unspecified
MELO3C017702	Fom-2 protein [Cucumis melo]	10_DAA	3.49921	0.00366815	stress.biotic
MELO3C017497	STS14 protein precursor, putative [Ricinus communis]	10_DAA	3.37214	7.11084e-11	stress.biotic
MELO3C004321	cc-nbs resistance protein [Populus trichocarpa]	10_DAA	2.07482	0.0198273	stress.biotic
MELO3C022069	beta-glucan-binding protein [Cucumis melo subsp. melo]	10_DAA	0.42134	3.59806e-06	stress.biotic
MELO3C009531	syntaxin, plant, putative [Ricinus communis]	10_DAA	0.282111	0.0437183	stress.biotic
MELO3C008730	tir-nbs-lrr resistance protein [Populus trichocarpa]	10_DAA	7.13845	0.0253185	stress.biotic.PR-proteins
MELO3C004311	MRGH63 [Cucumis melo subsp. melo]	10_DAA	0.469816	0.0431134	stress.biotic.PR-proteins
MELO3C016725	putative disease resistance protein ADR1-like 1 [Arabidopsis thaliana]	10_DAA	0.361132	0.000105022	stress.biotic.PR-proteins
MELO3C004290	MRGH63 [Cucumis melo subsp. melo]	10_DAA	0.208917	0.000487473	stress.biotic.PR-proteins
MELO3C004291	putative TIR-NBS-LRR-AAA+ATPase [Cucumis sativus]	10_DAA	0.134196	0.00176388	stress.biotic.PR-proteins
MELO3C026754	respiratory burst oxidase-like protein [Citrullus colocynthis]	10_DAA	0.230715	0.0179244	stress.biotic.respiratory burst
MELO3C026802	Magnesium-protoporphyrin IX monomethyl ester [oxidative] cyclase, chloroplast precursor, putative [Ricinus communis]	10_DAA	0.466389	0.00793523	tetrapyrrole synthesis.magnesium-protoporphyrin IX monomethyl ester (oxidative) cyclase
MELO3C016714	short-chain dehydrogenase, putative [Ricinus communis]	10_DAA	0.461081	0.000422209	tetrapyrrole synthesis.protochlorophyllide reductase
MELO3C011657	Tetrapyrrole-binding protein, chloroplast precursor, putative [Ricinus communis]	10_DAA	0.404107	1.79326e-05	tetrapyrrole synthesis.regulation
MELO3C002961	chlorophyllase 1 [Pachira macrocarpa]	10_DAA	13.577	0.0271086	tetrapyrrole synthesis.unspecified
MELO3C004538	PREDICTED: similar to ATPDR4/PDR4 (PLEIOTROPIC DRUG RESISTANCE 4); ATPase, coupled to transmembrane movement of substances [Vitis vinifera]	10_DAA	5.59281	0.0290048	transport.ABC transporters and multidrug resistance systems
MELO3C021490	PREDICTED: similar to ABC transporter family protein [Vitis vinifera]	10_DAA	4.14452	0.00671089	transport.ABC transporters and multidrug resistance systems
MELO3C021491	multidrug/pheromone exporter protein [Hevea brasiliensis]	10_DAA	3.33167	5.39169e-05	transport.ABC transporters and multidrug resistance systems
MELO3C006969	multidrug resistance-associated protein 1, 3 (mrp1, 3), abc-transoprter, putative [Ricinus communis]	10_DAA	2.11532	0.00146537	transport.ABC transporters and multidrug resistance systems
MELO3C002804	cationic amino acid transporter [Populus trichocarpa]	10_DAA	5.89391	3.38516e-06	transport.amino acids
MELO3C019906	cationic amino acid transporter, putative [Ricinus communis]	10_DAA	0.387693	0.000171049	transport.amino acids
MELO3C009140	amt2-like protein [Medicago truncatula]	10_DAA	0.48225	0.0498981	transport.ammonium
MELO3C023074	ammonium transporter [Populus trichocarpa]	10_DAA	0.266076	0.0110779	transport.ammonium
MELO3C014239	PIP2 protein [Gossypium hirsutum]	10_DAA	2.08277	0.00160519	transport.Major Intrinsic Proteins.PIP
MELO3C007378	Glucose-6-phosphate/phosphate translocator 2, chloroplast precursor, putative [Ricinus communis]	10_DAA	0.0285942	6.16927e-08	transport.metabolite transporters at the envelope membrane
MELO3C024239	Mitochondrial carnitine/acylcarnitine carrier protein, putative [Ricinus communis]	10_DAA	55.7856	0.0154332	transport.metabolite transporters at the mitochondrial membrane
MELO3C024920	ZIP transporter [Populus trichocarpa]	10_DAA	2.75937	0.00279612	transport.metal
MELO3C026378	zinc transporter protein ZIP2 [Fragaria x ananassa]	10_DAA	0.491399	1.0654e-06	transport.metal
MELO3C003995	heavy metal cation transport atpase, putative [Ricinus communis]	10_DAA	0.485847	0.0342926	transport.metal
MELO3C020600	putative zinc transporter [Arabidopsis thaliana]	10_DAA	0.350699	0.0135895	transport.metal
MELO3C011114	multidrug resistance pump, putative [Ricinus communis]	10_DAA	2.70094	0.0382733	transport.misc
MELO3C012290	TRANSPARENT TESTA 12 protein, putative [Ricinus communis]	10_DAA	0.390302	2.05269e-06	transport.misc
MELO3C011057	purine transporter, putative [Ricinus communis]	10_DAA	0.413438	2.28682e-09	transport.nucleotides
MELO3C009736	nitrite transporter [Cucumis sativus]	10_DAA	2.11941	0.0147137	transport.peptides and oligopeptides
MELO3C016041	PREDICTED: KUP1 [Vitis vinifera]	10_DAA	0.0144344	0.0198814	transport.potassium
MELO3C012553	sorbitol transporter [Malus x domestica]	10_DAA	21.6988	0.000379759	transport.sugars
MELO3C016601	Organic cation transporter, putative [Ricinus communis]	10_DAA	0.469059	3.18328e-05	transport.unspecified cations
MELO3C021150	seed nucellus-specific protein [Citrullus lanatus]	10_DAA	72.5183	4.399e-16	#N/A
MELO3C018597		10_DAA	63.7268	0.0163214	#N/A
MELO3C022716	seed nucellus-specific protein [Citrullus lanatus]	10_DAA	33.8031	1.86402e-19	#N/A
MELO3C024163	putative antimicrobial peptide [Litopenaeus setiferus]	10_DAA	28.2625	8.39414e-06	#N/A
MELO3C004693	Pollen Ole e 1 allergen and extensin family protein [Arabidopsis thaliana]	10_DAA	25.6383	4.14123e-05	#N/A
MELO3C005898	major facilitator protein [Arabidopsis thaliana]	10_DAA	12.2936	0.044136	#N/A
MELO3C008487	hypothetical protein VITISV_001840 [Vitis vinifera]	10_DAA	5.73381	6.08844e-19	#N/A
MELO3C001815	rRNA intron-encoded homing endonuclease [Oryza sativa]	10_DAA	5.58973	3.42853e-24	#N/A
MELO3C002925		10_DAA	5.47871	1.55891e-22	#N/A
MELO3C016961		10_DAA	5.01047	0.0190677	#N/A
MELO3C011266		10_DAA	4.89924	0.00117562	#N/A
MELO3C020097		10_DAA	4.83719	0.00127549	#N/A
MELO3C023925		10_DAA	4.76199	5.20965e-15	#N/A
MELO3C027053	hypothetical chloroplast RF19 [Cucumis melo subsp. melo]	10_DAA	4.72114	0.00281569	#N/A
MELO3C014235	cytokinin riboside 5'-monophosphate phosphoribohydrolase LOG3 [Arabidopsis thaliana]	10_DAA	4.6456	0.0089015	#N/A
MELO3C018019	hypothetical protein [Cucumis melo subsp. melo]	10_DAA	4.59989	0.00657262	#N/A
MELO3C000887	Alpha-amylase/subtilisin inhibitor precursor, putative [Ricinus communis]	10_DAA	4.48115	0.00395218	#N/A
MELO3C021319	PREDICTED: hypothetical protein [Vitis vinifera]	10_DAA	4.48068	0.00129147	#N/A
MELO3C027250	hypothetical chloroplast RF21 [Cucumis melo subsp. melo]	10_DAA	4.1743	7.31155e-06	#N/A
MELO3C005764	Galactose-binding protein [Arabidopsis thaliana]	10_DAA	3.99505	0.036195	#N/A
MELO3C008485	hypothetical protein CaO19.6835 [Candida albicans SC5314]	10_DAA	3.95042	7.59624e-17	#N/A
MELO3C001727	hypothetical protein SORBIDRAFT_1368s002010 [Sorghum bicolor]	10_DAA	3.88578	9.68455e-19	#N/A
MELO3C001763	cytochrome P450 like_TBP [Nicotiana tabacum]	10_DAA	3.76144	1.0451e-16	#N/A
MELO3C001782		10_DAA	3.72247	9.13951e-20	#N/A
MELO3C001225	acetyl-CoA carboxylase carbosyltransferase beta subunit [Cucumis melo subsp. melo]	10_DAA	3.67036	0.00105125	#N/A
MELO3C027006		10_DAA	3.57495	2.86232e-13	#N/A
MELO3C006737	calcium-dependent lipid-binding-like protein [Arabidopsis thaliana]	10_DAA	3.53599	0.0378195	#N/A
MELO3C017084	hypothetical protein VITISV_029800 [Vitis vinifera]	10_DAA	3.39572	0.00605304	#N/A
MELO3C008486		10_DAA	3.34603	3.68576e-13	#N/A
MELO3C003731	nucleoredoxin, putative [Ricinus communis]	10_DAA	3.33508	1.946e-06	#N/A
MELO3C000458		10_DAA	3.28738	2.70429e-12	#N/A
MELO3C016995	serine-rich protein [Cucumis melo subsp. melo]	10_DAA	3.18148	5.26863e-05	#N/A
MELO3C000900	hypothetical chloroplast RF21 [Cucumis melo subsp. melo]	10_DAA	3.18075	0.0476128	#N/A
MELO3C023924		10_DAA	3.16058	1.33841e-13	#N/A
MELO3C026766	sieve element occlusion a [Malus x domestica]	10_DAA	3.15619	2.03792e-07	#N/A
MELO3C016826	conserved hypothetical protein [Ricinus communis]	10_DAA	3.1561	0.0266033	#N/A
MELO3C000511	ribosomal protein L5 [Cucumis melo subsp. melo]	10_DAA	3.11217	0.00758431	#N/A
MELO3C010863	PREDICTED: calmodulin 2-like [Saccoglossus kowalevskii]	10_DAA	3.08743	2.61264e-06	#N/A
MELO3C012735	hypothetical protein G11MC16DRAFT_3625 [Geobacillus sp. G11MC16]	10_DAA	3.0412	5.34068e-13	#N/A
MELO3C018580	phloem filament protein [Cucumis melo subsp. melo]	10_DAA	2.99756	1.45666e-13	#N/A
MELO3C001505		10_DAA	2.98742	1.0451e-16	#N/A
MELO3C016711	CBS [Medicago truncatula]	10_DAA	2.96221	0.000487473	#N/A
MELO3C001192		10_DAA	2.90156	1.97306e-12	#N/A
MELO3C000713	succinate dehydrogenase subunit 4 [Cucumis melo subsp. melo]	10_DAA	2.89256	0.000139604	#N/A
MELO3C002568	PREDICTED: hypothetical protein [Vitis vinifera]	10_DAA	2.84642	0.00346149	#N/A
MELO3C007817	uncharacterized protein [Arabidopsis thaliana]	10_DAA	2.80937	0.0399021	#N/A
MELO3C027007		10_DAA	2.66964	3.46594e-05	#N/A
MELO3C001330		10_DAA	2.60532	2.33804e-08	#N/A
MELO3C000732		10_DAA	2.59638	4.90319e-08	#N/A
MELO3C010870	PREDICTED: hypothetical protein [Vitis vinifera]	10_DAA	2.59368	0.000585067	#N/A
MELO3C018031	hypothetical protein VITISV_001847 [Vitis vinifera]	10_DAA	2.53884	0.00033748	#N/A
MELO3C013487	predicted protein [Populus trichocarpa]	10_DAA	2.50448	0.000272894	#N/A
MELO3C022141	protein disulfide isomerase (PDI)-like protein 1 [Cucumis melo]	10_DAA	2.50264	0.00148645	#N/A
MELO3C014521	predicted protein [Populus trichocarpa]	10_DAA	2.36239	0.0346069	#N/A
MELO3C008282	ORF64c [Arabidopsis lyrata subsp. lyrata]	10_DAA	2.35322	3.41015e-05	#N/A
MELO3C014680	Lipase, putative, expressed [Oryza sativa Japonica Group]	10_DAA	2.19631	0.00438872	#N/A
MELO3C006859	unnamed protein product [Vitis vinifera]	10_DAA	2.19524	0.0162853	#N/A
MELO3C010028	TonB box, N-terminal [Medicago truncatula]	10_DAA	2.17533	0.0351616	#N/A
MELO3C024370	PREDICTED: similar to midasin-related [Vitis vinifera]	10_DAA	2.1464	0.0109912	#N/A
MELO3C001444		10_DAA	2.13136	4.35955e-05	#N/A
MELO3C011293	ubiquitin-protein ligase, putative [Ricinus communis]	10_DAA	2.11483	0.00246286	#N/A
MELO3C019948	oxidoreductase, putative [Ricinus communis]	10_DAA	2.11086	0.00344388	#N/A
MELO3C012702	phloem filament protein [Cucurbita maxima]	10_DAA	2.10545	6.47452e-05	#N/A
MELO3C018579	phloem filament protein [Cucumis melo subsp. melo]	10_DAA	2.08142	9.28535e-07	#N/A
MELO3C004597	PREDICTED: hypothetical protein [Vitis vinifera]	10_DAA	2.05988	0.000126061	#N/A
MELO3C024605	cystein proteinase inhibitor [Cucumis sativus]	10_DAA	2.05358	1.04904e-06	#N/A
MELO3C010276	Jp18 [Citrus trifoliata]	10_DAA	2.04567	0.042966	#N/A
MELO3C017149	pentatricopeptide repeat-containing protein, putative [Ricinus communis]	10_DAA	2.04508	0.0241981	#N/A
MELO3C021934		10_DAA	0.479782	0.000464375	#N/A
MELO3C020877	conserved hypothetical protein [Ricinus communis]	10_DAA	0.470271	5.72524e-05	#N/A
MELO3C014099	conserved hypothetical protein [Ricinus communis]	10_DAA	0.465555	0.00070854	#N/A
MELO3C004229	cold-regulated protein [Glycine max]	10_DAA	0.461805	0.0209587	#N/A
MELO3C023425	GTP binding protein, putative [Ricinus communis]	10_DAA	0.458856	0.00228877	#N/A
MELO3C001656		10_DAA	0.456163	0.0135895	#N/A
MELO3C016562	putative wound-induced protein [Prunus dulcis]	10_DAA	0.453088	0.00395218	#N/A
MELO3C026500	Actin cross-linking protein [Arabidopsis thaliana]	10_DAA	0.44789	0.0131496	#N/A
MELO3C004926		10_DAA	0.44599	0.00688697	#N/A
MELO3C014759	disease resistance gene, putative [Medicago truncatula]	10_DAA	0.445206	0.0392107	#N/A
MELO3C018766	putative wound-induced protein [Medicago sativa subsp. x varia]	10_DAA	0.444638	3.0571e-07	#N/A
MELO3C026768	sieve element occlusion b [Malus x domestica]	10_DAA	0.443885	4.74474e-05	#N/A
MELO3C004178	kelch repeat protein, putative [Ricinus communis]	10_DAA	0.433195	0.000475063	#N/A
MELO3C025477	conserved hypothetical protein [Ricinus communis]	10_DAA	0.425676	0.00348923	#N/A
MELO3C019553	alpha-L-fucosidase 2 [Arabidopsis thaliana]	10_DAA	0.420997	0.03206	#N/A
MELO3C021629	PREDICTED: hypothetical protein [Vitis vinifera]	10_DAA	0.417888	0.0435602	#N/A
MELO3C026210	AMP-activated protein kinase, gamma regulatory subunit, putative [Ricinus communis]	10_DAA	0.417042	1.73575e-05	#N/A
MELO3C020942	PQ-loop repeat family protein / transmembrane family protein [Arabidopsis thaliana]	10_DAA	0.414903	0.00344205	#N/A
MELO3C025888	PTAC16 [Arabidopsis lyrata subsp. lyrata]	10_DAA	0.411277	3.46594e-05	#N/A
MELO3C007336	Uncharacterized Cys-rich domain [Medicago truncatula]	10_DAA	0.408375	0.0130533	#N/A
MELO3C015903		10_DAA	0.393111	0.0221705	#N/A
MELO3C004147		10_DAA	0.392939	0.034204	#N/A
MELO3C022686	auxin-repressed protein [Zea mays]	10_DAA	0.388408	4.43926e-05	#N/A
MELO3C025026	abscisic acid response protein [Cucumis melo]	10_DAA	0.388268	0.0209123	#N/A
MELO3C019267	esterase/lipase superfamily protein [Prunus armeniaca]	10_DAA	0.38784	0.040115	#N/A
MELO3C025759	conserved hypothetical protein [Ricinus communis]	10_DAA	0.379388	3.21985e-08	#N/A
MELO3C010185	glycine-rich protein [Arabidopsis thaliana]	10_DAA	0.375072	2.23713e-05	#N/A
MELO3C026419	ARF GTPase activator, putative [Ricinus communis]	10_DAA	0.345874	0.0121955	#N/A
MELO3C014517	late embryogenesis abundant hydroxyproline-rich glycoprotein [Arabidopsis thaliana]	10_DAA	0.338237	0.00163282	#N/A
MELO3C019335	predicted protein [Arabidopsis lyrata subsp. lyrata]	10_DAA	0.330273	0.0213256	#N/A
MELO3C021903	Gibberellin receptor GID1, putative [Ricinus communis]	10_DAA	0.325014	1.32221e-06	#N/A
MELO3C024862	hypothetical protein RCOM_0756330 [Ricinus communis]	10_DAA	0.317425	3.55957e-06	#N/A
MELO3C016497	predicted protein [Populus trichocarpa]	10_DAA	0.317416	0.0169903	#N/A
MELO3C026174	Sterile alpha motif (SAM) domain-containing protein [Arabidopsis thaliana]	10_DAA	0.315245	0.0134694	#N/A
MELO3C003817	ST225 [Eutrema halophilum]	10_DAA	0.314824	3.98003e-07	#N/A
MELO3C023839	auxin-regulated protein [Solanum lycopersicum]	10_DAA	0.310528	6.40376e-08	#N/A
MELO3C009245	unknown [Glycine max]	10_DAA	0.297668	0.0014755	#N/A
MELO3C008286	putative Hs1pro-1-like receptor [Glycine max]	10_DAA	0.291091	0.0449741	#N/A
MELO3C021923	maternal effect embryo arrest 14 protein [Arabidopsis thaliana]	10_DAA	0.290366	1.72819e-14	#N/A
MELO3C006467	Alba DNA/RNA-binding protein [Arabidopsis thaliana]	10_DAA	0.289374	6.42984e-05	#N/A
MELO3C020745	hypothetical protein [Cucumis melo subsp. melo]	10_DAA	0.282235	0.00458228	#N/A
MELO3C010878	BRI1 kinase inhibitor 1 [Arabidopsis thaliana]	10_DAA	0.278096	0.0356433	#N/A
MELO3C026773	sieve element occlusion r [Glycine max]	10_DAA	0.27625	0.000425989	#N/A
MELO3C011725	D-aminoacid aminotransferase-like PLP-dependent enzyme-like protein [Arabidopsis thaliana]	10_DAA	0.275118	0.0187877	#N/A
MELO3C025209	Putative polyprotein, related [Medicago truncatula]	10_DAA	0.27229	0.0306459	#N/A
MELO3C002210	integral membrane HPP family protein [Arabidopsis lyrata subsp. lyrata]	10_DAA	0.267619	0.000464375	#N/A
MELO3C005308	predicted protein [Populus trichocarpa]	10_DAA	0.26611	0.0451759	#N/A
MELO3C000157	USP-like protein [Astragalus sinicus]	10_DAA	0.263805	6.95524e-07	#N/A
MELO3C002655	PREDICTED: hypothetical protein [Vitis vinifera]	10_DAA	0.259078	0.0017426	#N/A
MELO3C006894	conserved hypothetical protein [Ricinus communis]	10_DAA	0.257851	7.98865e-05	#N/A
MELO3C012966	uncharacterized protein [Arabidopsis thaliana]	10_DAA	0.256057	0.0110393	#N/A
MELO3C011474	ankyrin repeat family protein [Citrus unshiu]	10_DAA	0.242057	2.36261e-15	#N/A
MELO3C010183	glycine-rich protein [Arabidopsis thaliana]	10_DAA	0.233168	0.00343207	#N/A
MELO3C013570	hypothetical protein VITISV_034969 [Vitis vinifera]	10_DAA	0.232426	0.0233623	#N/A
MELO3C016060		10_DAA	0.231713	0.00355998	#N/A
MELO3C010262	stress induced protein [Vitis vinifera]	10_DAA	0.214618	0.000835343	#N/A
MELO3C017408	unnamed protein product [Vitis vinifera]	10_DAA	0.211826	2.21917e-12	#N/A
MELO3C017124	predicted protein [Populus trichocarpa]	10_DAA	0.205394	0.0190424	#N/A
MELO3C016513	metallothionein-like protein [Cucumis melo subsp. melo]	10_DAA	0.200641	0.00244762	#N/A
MELO3C027376	MRGH63 [Cucumis melo subsp. melo]	10_DAA	0.198746	0.00458228	#N/A
MELO3C013623	hypothetical protein VITISV_041712 [Vitis vinifera]	10_DAA	0.193772	0.000171018	#N/A
MELO3C022429	pore-forming toxin-like protein Hfr-2 [Triticum aestivum]	10_DAA	0.191881	0.00144808	#N/A
MELO3C008515	ARGOS-like protein [Arabidopsis thaliana]	10_DAA	0.178172	1.17913e-05	#N/A
MELO3C010264	unnamed protein product [Vitis vinifera]	10_DAA	0.160206	0.00884274	#N/A
MELO3C020616	haloacid dehalogenase-like hydrolase domain-containing protein [Arabidopsis thaliana]	10_DAA	0.150861	0.00588606	#N/A
MELO3C007028	VQ motif-containing protein [Arabidopsis thaliana]	10_DAA	0.144192	0.000489095	#N/A
MELO3C018003		10_DAA	0.116633	0.0307646	#N/A
MELO3C017469	PREDICTED: hypothetical protein [Vitis vinifera]	10_DAA	0.114905	0.0460095	#N/A
MELO3C015818	ethylene receptor [Litchi chinensis]	10_DAA	0.105632	0.015851	#N/A
MELO3C012479	ARGOS [Arabidopsis thaliana]	10_DAA	0.0995908	7.18819e-05	#N/A
MELO3C000147	MNN4 protein [Brugia malayi]	10_DAA	0.0785248	0.047295	#N/A
MELO3C019930		10_DAA	0.0635241	0.00646798	#N/A
MELO3C020655	P-type trefoil, putative [Medicago truncatula]	10_DAA	0.0213044	0.0395229	#N/A
MELO3C016787	l-asparaginase, putative [Ricinus communis]	20 DAA	3.16071	0.012547	amino acid metabolism.degradation.aspartate family.asparagine.L-asparaginase
MELO3C005224	glutamate decarboxylase [Citrus sinensis]	20 DAA	3.56404	0.0070052	amino acid metabolism.synthesis.central amino acid metabolism.GABA.Glutamate decarboxylase
MELO3C026248	glyoxal oxidase-related protein [Capsicum annuum]	20 DAA	0.33016	3.89691e-13	Biodegradation of Xenobiotics
MELO3C018862	fasciclin-like arabinogalactan protein 1 [Gossypium hirsutum]	20 DAA	0.211813	9.47974e-08	cell wall.cell wall proteins.AGPs.AGP
MELO3C016263	cellulose synthase-like protein CslG [Nicotiana tabacum]	20 DAA	0.26272	2.61886e-09	cell wall.cellulose synthesis.cellulose synthase
MELO3C006455	cellulose synthase, putative [Ricinus communis]	20 DAA	2.93473	0.000346006	cell wall.cellulose synthesis.cellulose synthase
MELO3C005748	glycosyl hydrolase family 9 [Populus trichocarpa]	20 DAA	0.47242	5.83449e-05	cell wall.degradation.cellulases and beta -1,4-glucanases
MELO3C020984	Dehydration-responsive protein RD22 precursor, putative [Ricinus communis]	20 DAA	10.5077	0.000259246	cell wall.degradation.pectate lyases and polygalacturonases
MELO3C012791	Pectate lyase precursor, putative [Ricinus communis]	20 DAA	0.260797	0.0423228	cell wall.degradation.pectate lyases and polygalacturonases
MELO3C023627	Polygalacturonase precursor, putative [Ricinus communis]	20 DAA	0.298255	6.56116e-05	cell wall.degradation.pectate lyases and polygalacturonases
MELO3C021245	Polygalacturonase precursor, putative [Ricinus communis]	20 DAA	0.329232	1.54022e-05	cell wall.degradation.pectate lyases and polygalacturonases
MELO3C011987	polygalacturonase [Cucumis melo subsp. melo]	20 DAA	0.352264	5.17532e-05	cell wall.degradation.pectate lyases and polygalacturonases
MELO3C006338	pectase lyase [Prunus persica]	20 DAA	0.404388	7.465e-06	cell wall.degradation.pectate lyases and polygalacturonases
MELO3C006092	RecName: Full=Probable polygalacturonase; Short=PG; AltName: Full=Pectinase	20 DAA	0.453978	0.000481131	cell wall.degradation.pectate lyases and polygalacturonases
MELO3C010668	polygalacturonase, putative [Ricinus communis]	20 DAA	0.475036	0.000198116	cell wall.degradation.pectate lyases and polygalacturonases
MELO3C003441	Xyloglucan endotransglucosylase/hydrolase protein 2 precursor, putative [Ricinus communis]	20 DAA	9.84341	0.0010548	cell wall.modification
MELO3C012108	Alpha-expansin 1 precursor, putative [Ricinus communis]	20 DAA	0.191945	1.1825e-10	cell wall.modification
MELO3C020626	alpha-expansin 6 precursor [Cucumis sativus]	20 DAA	0.207023	4.71209e-12	cell wall.modification
MELO3C026945	Xyloglucan endotransglucosylase/hydrolase protein 2 precursor, putative [Ricinus communis]	20 DAA	4.00318	0.000620494	cell wall.modification
MELO3C013606	Beta-expansin 3 precursor, putative [Ricinus communis]	20 DAA	0.420058	0.000443938	cell wall.modification
MELO3C020005	expansin [Prunus armeniaca]	20 DAA	0.460096	1.39974e-06	cell wall.modification
MELO3C025907	expansin [Sambucus nigra]	20 DAA	0.492241	0.00506797	cell wall.modification
MELO3C021999	Alpha-expansin 5 precursor, putative [Ricinus communis]	20 DAA	0.492805	0.0179474	cell wall.modification
MELO3C022704	pectin methylesterase [Nicotiana tabacum]	20 DAA	0.223572	1.79157e-06	cell wall.pectin*esterases.PME
MELO3C015419	Pectinesterase PPE8B precursor, putative [Ricinus communis]	20 DAA	0.360107	6.37868e-05	cell wall.pectin*esterases.PME
MELO3C015962	Pectinesterase-2 precursor, putative [Ricinus communis]	20 DAA	0.401816	0.0369966	cell wall.pectin*esterases.PME
MELO3C015963	Pectinesterase-3 precursor, putative [Ricinus communis]	20 DAA	0.481583	0.00114782	cell wall.pectin*esterases.PME
MELO3C006228	cyclin-dependent protein kinase, putative [Ricinus communis]	20 DAA	0.351308	0.0383764	cell.cycle
MELO3C021014	kip-related protein [Solanum lycopersicum var. cerasiforme]	20 DAA	0.379128	0.00881326	cell.cycle
MELO3C009469	Cell division protein ftsZ, putative [Ricinus communis]	20 DAA	0.395376	0.00797181	cell.division
MELO3C026580	anaphase-promoting complex, putative [Ricinus communis]	20 DAA	0.437083	0.0457439	cell.division
MELO3C021760	dimeric phloem specific lectin PP2 [Cucurbita maxima]	20 DAA	7.48359	2.23033e-07	cell.organisation
MELO3C002426	ankyrin repeat-containing protein, putative [Ricinus communis]	20 DAA	0.339102	9.41872e-05	cell.organisation
MELO3C004518	axonemal dynein light chain, putative [Ricinus communis]	20 DAA	0.406738	0.00705959	cell.organisation
MELO3C025925	putative E3 ubiquitin-protein ligase XBAT31 [Arabidopsis thaliana]	20 DAA	0.485828	0.000134996	cell.organisation
MELO3C018887	fimbrin-like protein 2 [Arabidopsis thaliana]	20 DAA	2.04714	0.00741582	cell.organisation
MELO3C025764	syntaxin-71 [Annona cherimola]	20 DAA	2.13355	0.0461757	cell.vesicle transport
MELO3C026704	RecName: Full=Pantoate--beta-alanine ligase; AltName: Full=Pantoate-activating enzyme; AltName: Full=Pantothenate synthetase; Flags: Precursor	20 DAA	2.11815	0.00805949	Co-factor and vitamine metabolism.pantothenate.pantoate beta-alanine ligase (PANC, pantothenate synthetase)
MELO3C007037	Patatin B2 precursor, putative [Ricinus communis]	20 DAA	2.60712	3.21197e-05	development.storage proteins
MELO3C015789	7S globulin [Sesamum indicum]	20 DAA	0.445219	0.00331306	development.storage proteins
MELO3C013366	major facilitator family protein [Arabidopsis thaliana]	20 DAA	13.7247	0.000109677	development.unspecified
MELO3C016540	NAC domain-containing protein, putative [Ricinus communis]	20 DAA	3.97965	0.00130786	development.unspecified
MELO3C023874	protein rotundifolia like 8 [Arabidopsis thaliana]	20 DAA	3.70923	0.0154607	development.unspecified
MELO3C023195	NAC transcription factor [Cucumis melo]	20 DAA	2.60976	1.73733e-07	development.unspecified
MELO3C005869	nodulin MtN3 family protein [Arabidopsis lyrata subsp. lyrata]	20 DAA	0.424937	0.00309926	development.unspecified
MELO3C010979	nodulin MtN21 family protein [Arabidopsis lyrata subsp. lyrata]	20 DAA	0.456738	2.3091e-05	development.unspecified
MELO3C008350	Nodulin, putative [Ricinus communis]	20 DAA	2.10217	0.00360896	development.unspecified
MELO3C022980	Auxin-induced protein 5NG4, putative [Ricinus communis]	20 DAA	2.04533	0.023698	development.unspecified
MELO3C016244	major facilitator protein [Arabidopsis thaliana]	20 DAA	0.490141	0.0018218	development.unspecified
MELO3C013850	arf gtpase-activating protein, putative [Ricinus communis]	20 DAA	2.02996	0.0102282	development.unspecified
MELO3C027337	DNA-3-methyladenine glycosylase, putative [Ricinus communis]	20 DAA	0.308537	0.00130786	DNA.repair
MELO3C019611	DNA-3-methyladenine glycosylase, putative [Ricinus communis]	20 DAA	0.374038	0.0136569	DNA.repair
MELO3C022590	conserved hypothetical protein [Ricinus communis]	20 DAA	0.380804	0.00123313	DNA.synthesis/chromatin structure
MELO3C004236	DNA polymerase zeta subunit [Arabidopsis thaliana]	20 DAA	2.23203	0.0335951	DNA.synthesis/chromatin structure
MELO3C015792	type I inositol polyphosphate 5-phosphatase, putative [Ricinus communis]	20 DAA	0.457717	0.0291619	DNA.synthesis/chromatin structure
MELO3C025489	ATP binding protein, putative [Ricinus communis]	20 DAA	0.473188	0.000570899	DNA.synthesis/chromatin structure
MELO3C000517	pyruvate kinase [Cicer arietinum]	20 DAA	4.15423	0.00798032	glycolysis.cytosolic branch.pyruvate kinase (PK)
MELO3C016017	peripheral-type benzodiazepine receptor, putative [Ricinus communis]	20 DAA	2.56254	0.00489789	hormone metabolism.abscisic acid.induced-regulated-responsive-activated
MELO3C020752	SAUR family protein [Populus trichocarpa]	20 DAA	0.216997	7.62566e-26	hormone metabolism.auxin.induced-regulated-responsive-activated
MELO3C018843	Auxin-induced in root cultures protein 12 precursor, putative [Ricinus communis]	20 DAA	2.51368	0.00797394	hormone metabolism.auxin.induced-regulated-responsive-activated
MELO3C022337	SAUR family protein [Populus trichocarpa]	20 DAA	2.27178	0.00260473	hormone metabolism.auxin.induced-regulated-responsive-activated
MELO3C002681	BRASSINAZOLE-RESISTANT 2 protein, putative [Ricinus communis]	20 DAA	0.391692	0.000869822	hormone metabolism.brassinosteroid.signal transduction.BZR
MELO3C012321	3-oxo-5-alpha-steroid 4-dehydrogenase family protein [Arabidopsis thaliana]	20 DAA	5.30946	0.0295397	hormone metabolism.brassinosteroid.synthesis-degradation.BRs.DET2
MELO3C026738	N-acetyltransferase, putative [Ricinus communis]	20 DAA	10.5557	0.020855	hormone metabolism.ethylene.signal transduction
MELO3C013917	AP2 domain class transcription factor [Malus x domestica]	20 DAA	2.63351	0.00043665	hormone metabolism.ethylene.signal transduction
MELO3C002624	ethylene-responsive element binding factor 4 [Glycine max]	20 DAA	2.36219	0.0363732	hormone metabolism.ethylene.signal transduction
MELO3C024857	1-aminocyclopropane-1-carboxylate oxidase, putative [Ricinus communis]	20 DAA	0.143056	5.50953e-10	hormone metabolism.ethylene.synthesis-degradation
MELO3C005801	1-aminocyclopropane-1-carboxylate oxidase, putative [Ricinus communis]	20 DAA	0.179002	1.94714e-07	hormone metabolism.ethylene.synthesis-degradation
MELO3C021211	gibberellin 20-oxidase, putative [Ricinus communis]	20 DAA	0.240361	0.018822	hormone metabolism.ethylene.synthesis-degradation
MELO3C022518	gibberellin 20-oxidase [Pisum sativum]	20 DAA	3.22812	0.0078915	hormone metabolism.ethylene.synthesis-degradation
MELO3C016340	1-aminocyclopropane-1-carboxylate synthase [Cucumis melo]	20 DAA	19.2156	0.00011472	hormone metabolism.ethylene.synthesis-degradation.1-aminocyclopropane-1-carboxylate synthase
MELO3C025950	Kelch domain-containing protein, putative [Ricinus communis]	20 DAA	3.56306	3.99257e-05	hormone metabolism.jasmonate.induced-regulated-responsive-activated
MELO3C004250	lipoxygenase [Corylus avellana]	20 DAA	0.0213437	0.0283538	hormone metabolism.jasmonate.synthesis-degradation.lipoxygenase
MELO3C004244	lipoxygenase 1 [Cucumis sativus]	20 DAA	16.8541	0.000109677	hormone metabolism.jasmonate.synthesis-degradation.lipoxygenase
MELO3C024348	lipoxygenase [Nicotiana attenuata]	20 DAA	2.11059	0.00380885	hormone metabolism.jasmonate.synthesis-degradation.lipoxygenase
MELO3C026808	Benzoate carboxyl methyltransferase, putative [Ricinus communis]	20 DAA	0.272992	0.0177758	hormone metabolism.salicylic acid.synthesis-degradation
MELO3C012246	3-ketoacyl-CoA synthase [Gossypium hirsutum]	20 DAA	15.5905	0.0070052	lipid metabolism.FA synthesis and FA elongation.beta ketoacyl CoA synthase
MELO3C006484	beta-ketoacyl-coa synthase family protein [Populus trichocarpa]	20 DAA	10.9817	0.0387135	lipid metabolism.FA synthesis and FA elongation.beta ketoacyl CoA synthase
MELO3C007563	putative triacylglycerol lipase 1 [Carica papaya]	20 DAA	3.5442	0.00143037	lipid metabolism.lipid degradation.lipases.triacylglycerol lipase
MELO3C007806	glycerophosphoryl diester phosphodiesterase, putative [Ricinus communis]	20 DAA	0.460861	0.0321468	lipid metabolism.lipid degradation.lysophospholipases.glycerophosphodiester phosphodiesterase
MELO3C025219	lipid transfer protein 3 precursor [Prunus dulcis]	20 DAA	53.2078	7.90803e-55	lipid metabolism.lipid transfer proteins etc
MELO3C009108	phospholipid transfer protein 1 [Zea mays subsp. parviglumis]	20 DAA	32.4225	4.46945e-52	lipid metabolism.lipid transfer proteins etc
MELO3C004632	acyl CoA:diacylglycerol acyltransferase [Glycine max]	20 DAA	0.482996	0.000467108	lipid metabolism.TAG synthesis
MELO3C025101	sucrose synthase, putative [Ricinus communis]	20 DAA	2.22169	0.0391159	major CHO metabolism.degradation.sucrose.Susy
MELO3C009260	type-2 metallothionein [Citrullus lanatus]	20 DAA	2.67669	1.85628e-05	metal handling.binding, chelation and storage
MELO3C017581	myo-inositol-1 phosphate synthase [Citrullus lanatus subsp. vulgaris]	20 DAA	5.21536	0.000136284	minor CHO metabolism.myo-inositol.InsP Synthases
MELO3C021249	galactinol synthase [Cucumis melo]	20 DAA	0.114208	0.0138444	minor CHO metabolism.raffinose family.galactinol synthases.putative
MELO3C009979	raffinose synthase [Cucumis sativus]	20 DAA	0.211613	0.00173617	minor CHO metabolism.raffinose family.raffinose synthases.known
MELO3C024400	Phosphoethanolamine/phosphocholine phosphatase, putative [Ricinus communis]	20 DAA	6.30475	3.13192e-13	misc.acid and other phosphatases
MELO3C009811	ATPAP16/PAP16 [Arabidopsis lyrata subsp. lyrata]	20 DAA	5.73582	0.00711155	misc.acid and other phosphatases
MELO3C026554	alcohol dehydrogenase, putative [Ricinus communis]	20 DAA	5.51164	0.000176691	misc.alcohol dehydrogenases
MELO3C026553	alcohol dehydrogenase, putative [Ricinus communis]	20 DAA	4.5886	0.00458618	misc.alcohol dehydrogenases
MELO3C025984	glycosyl hydrolase 1 [Hypericum perforatum]	20 DAA	0.458145	0.0452327	misc.beta 1,3 glucan hydrolases
MELO3C014432	Glucan endo-1,3-beta-glucosidase precursor, putative [Ricinus communis]	20 DAA	0.317519	2.46713e-06	misc.beta 1,3 glucan hydrolases.glucan endo-1,3-beta-glucosidase
MELO3C005686	cytochrome P450 [Populus trichocarpa]	20 DAA	225.466	2.35029e-10	misc.cytochrome P450
MELO3C025798	flavonoid 3-hydroxylase, putative [Ricinus communis]	20 DAA	0.0217921	1.14221e-10	misc.cytochrome P450
MELO3C021845	cytochrome P450 [Populus trichocarpa]	20 DAA	9.51988	0.0201684	misc.cytochrome P450
MELO3C002315	cytochrome P450 [Populus trichocarpa]	20 DAA	5.08701	0.00210464	misc.cytochrome P450
MELO3C021851	cytochrome P450 [Populus trichocarpa]	20 DAA	0.285309	8.24789e-08	misc.cytochrome P450
MELO3C022665	elicitor-inducible cytochrome P450 [Nicotiana tabacum]	20 DAA	2.70522	0.020243	misc.cytochrome P450
MELO3C016686	cytochrome P450 monooxygenase CYP72A59 [Medicago truncatula]	20 DAA	2.14489	0.00463975	misc.cytochrome P450
MELO3C015386	N-acetyltransferase, putative [Ricinus communis]	20 DAA	2.16847	0.020243	misc.GCN5-related N-acetyltransferase
MELO3C010132	zinc finger protein, putative [Ricinus communis]	20 DAA	213.03	3.43661e-09	misc.GDSL-motif lipase
MELO3C002330	Esterase precursor, putative [Ricinus communis]	20 DAA	13.2267	0.0190995	misc.GDSL-motif lipase
MELO3C022201	GDSL esterase/lipase [Arabidopsis thaliana]	20 DAA	2.94874	0.00585612	misc.GDSL-motif lipase
MELO3C015214	RecName: Full=Beta-glucosidase 24; Short=Os6bglu24; Flags: Precursor	20 DAA	0.113527	0.0313183	misc.gluco-, galacto- and mannosidases
MELO3C021253	putative beta-glycosidase [Glycine max]	20 DAA	2.31964	0.0193181	misc.gluco-, galacto- and mannosidases
MELO3C023335	beta-D-galactosidase [Pyrus pyrifolia]	20 DAA	2.30086	0.0191601	misc.gluco-, galacto- and mannosidases.beta-galactosidase
MELO3C003201	glutathione S-transferase [Zea mays]	20 DAA	0.0211511	0.0335065	misc.glutathione S transferases
MELO3C009300	glutathione S-transferase omega [Jatropha curcas]	20 DAA	3.33808	0.000204368	misc.glutathione S transferases
MELO3C015549	invertase/pectin methylesterase inhibitor family protein [Arabidopsis lyrata subsp. lyrata]	20 DAA	0.322322	4.71637e-07	misc.invertase/pectin methylesterase inhibitor family protein
MELO3C005291	21 kDa protein precursor, putative [Ricinus communis]	20 DAA	0.47712	0.000290316	misc.invertase/pectin methylesterase inhibitor family protein
MELO3C017946	epoxide hydrolase, putative [Ricinus communis]	20 DAA	2.19395	0.0123476	misc.misc2
MELO3C009239	kinase, putative [Ricinus communis]	20 DAA	0.228208	0.000325251	misc.myrosinases-lectin-jacalin
MELO3C002853	Reticuline oxidase precursor, putative [Ricinus communis]	20 DAA	2.96441	0.000163609	misc.nitrilases, *nitrile lyases, berberine bridge enzymes, reticuline oxidases, troponine reductases
MELO3C027330	O-methyltransferase-like protein [Prunus mume]	20 DAA	2.17522	0.00292685	misc.O-methyl transferases
MELO3C002447	multicopper oxidase [Cucumis melo subsp. melo]	20 DAA	0.256835	5.04683e-05	misc.oxidases - copper, flavone etc
MELO3C004624	ATPAO5 [Arabidopsis lyrata subsp. lyrata]	20 DAA	0.345969	1.38058e-09	misc.oxidases - copper, flavone etc
MELO3C005561	multicopper oxidase, putative [Ricinus communis]	20 DAA	0.38677	4.11958e-08	misc.oxidases - copper, flavone etc
MELO3C007536	multicopper oxidase, putative [Ricinus communis]	20 DAA	0.39855	3.33031e-07	misc.oxidases - copper, flavone etc
MELO3C007545	Peroxidase 10 precursor, putative [Ricinus communis]	20 DAA	0.316746	0.00624173	misc.peroxidases
MELO3C026870	peroxidase precursor [Quercus suber]	20 DAA	2.78751	0.00982438	misc.peroxidases
MELO3C009329	peroxidase [Populus trichocarpa]	20 DAA	0.397682	9.13386e-07	misc.peroxidases
MELO3C003275	Peroxidase 47 precursor, putative [Ricinus communis]	20 DAA	0.45345	0.00367168	misc.peroxidases
MELO3C008424	Chain A, Cucumber Basic Protein, A Blue Copper Protein	20 DAA	0.327207	6.29327e-10	misc.plastocyanin-like
MELO3C027302	basic blue copper protein [Cicer arietinum]	20 DAA	0.336453	0.0211721	misc.plastocyanin-like
MELO3C023424	stellacyanin [Cucumis sativus]	20 DAA	2.26771	0.0186721	misc.plastocyanin-like
MELO3C023420	NtEIG-A1 [Nicotiana tabacum]	20 DAA	2.25174	0.00785354	misc.plastocyanin-like
MELO3C013954	Tfm5 [Solanum lycopersicum]	20 DAA	0.229854	3.46562e-09	misc.protease inhibitor/seed storage/lipid transfer protein (LTP) family protein
MELO3C010312	extensin-like protein [Cucumis sativus]	20 DAA	0.2774	6.13884e-07	misc.protease inhibitor/seed storage/lipid transfer protein (LTP) family protein
MELO3C014833	UDP-glucosyltransferase family 1 protein [Citrus sinensis]	20 DAA	0.0175215	0.0117935	misc.UDP glucosyl and glucoronyl transferases
MELO3C019171	UDP-glucosyltransferase, putative [Ricinus communis]	20 DAA	16.7228	1.40557e-07	misc.UDP glucosyl and glucoronyl transferases
MELO3C019172	putative glucosyltransferase [Phaseolus lunatus]	20 DAA	9.43125	2.04411e-05	misc.UDP glucosyl and glucoronyl transferases
MELO3C021164	O-glucosyltransferase 3 [Vitis labrusca]	20 DAA	0.120522	1.66771e-07	misc.UDP glucosyl and glucoronyl transferases
MELO3C017495	UDP-glucose: flavonol 3-O-glucosyltransferase [Rosa hybrid cultivar]	20 DAA	5.22496	0.00191393	misc.UDP glucosyl and glucoronyl transferases
MELO3C003567	glycosyltransferase [Lycium barbarum]	20 DAA	3.62637	0.00248941	misc.UDP glucosyl and glucoronyl transferases
MELO3C009389	UDP-glucosyltransferase family 1 protein [Citrus sinensis]	20 DAA	2.94324	6.17023e-06	misc.UDP glucosyl and glucoronyl transferases
MELO3C018469	UDP-glucosyltransferase, putative [Ricinus communis]	20 DAA	2.56236	0.000266211	misc.UDP glucosyl and glucoronyl transferases
MELO3C017930	glycosyltransferase, CAZy family GT8 [Populus trichocarpa]	20 DAA	0.464748	3.99821e-05	misc.UDP glucosyl and glucoronyl transferases
MELO3C012216	transferase, transferring glycosyl groups, putative [Ricinus communis]	20 DAA	0.47697	0.00466986	misc.UDP glucosyl and glucoronyl transferases
MELO3C018157	RecName: Full=Cytochrome c oxidase subunit 3; AltName: Full=Cytochrome c oxidase polypeptide III	20 DAA	5.47007	5.4699e-12	mitochondrial electron transport / ATP synthesis.cytochrome c oxidase
MELO3C021523	cytochrome c oxidase subunit I [Veronica subalpina]	20 DAA	5.1163	5.91434e-08	mitochondrial electron transport / ATP synthesis.cytochrome c oxidase
MELO3C000489		20 DAA	4.66414	2.80182e-07	mitochondrial electron transport / ATP synthesis.cytochrome c oxidase
MELO3C021574	cytochrome oxidase subunit 1 [Chloranthus spicatus]	20 DAA	4.24113	0.000619977	mitochondrial electron transport / ATP synthesis.cytochrome c oxidase
MELO3C027032	ATPase subunit 6 [Cucumis melo subsp. melo]	20 DAA	13.5107	1.46819e-05	mitochondrial electron transport / ATP synthesis.F1-ATPase
MELO3C000196	ATP synthase CF1 alpha subunit [Cucumis melo subsp. melo]	20 DAA	10.5908	1.37503e-16	mitochondrial electron transport / ATP synthesis.F1-ATPase
MELO3C026655	ATPase alpha subunit [Amborella trichopoda]	20 DAA	8.10685	0.0136471	mitochondrial electron transport / ATP synthesis.F1-ATPase
MELO3C000965	ATPase subunit 6 [Cucumis melo subsp. melo]	20 DAA	6.81341	2.49984e-13	mitochondrial electron transport / ATP synthesis.F1-ATPase
MELO3C019951	ATPase subunit 1 [Cucumis sativus]	20 DAA	5.38065	1.36195e-07	mitochondrial electron transport / ATP synthesis.F1-ATPase
MELO3C027174	H+-transporting two-sector ATPase, alpha/beta subunit, central region; H+-transporting two-sector ATPase, delta/epsilon subunit [Medicago truncatula]	20 DAA	4.79922	8.24289e-07	mitochondrial electron transport / ATP synthesis.F1-ATPase
MELO3C011772	NADH dehydrogenase subunit 7 [Arabidopsis thaliana]	20 DAA	3.75245	6.00979e-06	mitochondrial electron transport / ATP synthesis.NADH-DH.localisation not clear
MELO3C023599	glutamine synthase [Gossypium hirsutum]	20 DAA	0.497796	0.000129613	N-metabolism.ammonia metabolism.glutamine synthetase
MELO3C027107	RecName: Full=Photosystem I assembly protein ycf4	20 DAA	10.7156	0.00022577	protein.assembly and cofactor ligation
MELO3C027351	photosystem I assembly protein ycf3 [Fragaria vesca subsp. vesca]	20 DAA	10.1223	6.27464e-05	protein.assembly and cofactor ligation
MELO3C001174	hypothetical chloroplast RF21 [Cucumis melo subsp. melo]	20 DAA	5.92569	0.00739808	protein.assembly and cofactor ligation
MELO3C027089	clp protease proteolytic subunit [Cucumis melo subsp. melo]	20 DAA	9.60517	0.00399903	protein.degradation
MELO3C017623	caspase, putative [Ricinus communis]	20 DAA	4.84149	0.00888829	protein.degradation
MELO3C014267	acylamino-acid-releasing enzyme, putative [Ricinus communis]	20 DAA	2.35882	1.65805e-05	protein.degradation
MELO3C014268	acylamino-acid-releasing enzyme, putative [Ricinus communis]	20 DAA	2.22164	0.000443938	protein.degradation
MELO3C002221	ATP binding protein, putative [Ricinus communis]	20 DAA	0.258972	0.000350342	protein.degradation.AAA type
MELO3C007862	ATP binding protein, putative [Ricinus communis]	20 DAA	0.381339	1.05703e-07	protein.degradation.AAA type
MELO3C027402	ATP binding protein, putative [Ricinus communis]	20 DAA	0.458468	0.000456846	protein.degradation.AAA type
MELO3C006562	putative xyloglucanase inhibitor [Solanum tuberosum]	20 DAA	4.75316	8.16848e-23	protein.degradation.aspartate protease
MELO3C002572	serine carboxypeptidase, putative [Ricinus communis]	20 DAA	0.334449	6.43195e-05	protein.degradation.serine protease
MELO3C023903	RecName: Full=Cucumisin; AltName: Allergen=Cuc m 1; Flags: Precursor	20 DAA	6.75608	1.51627e-35	protein.degradation.subtilases
MELO3C015526	Xylem serine proteinase 1 precursor, putative [Ricinus communis]	20 DAA	0.394386	5.04556e-10	protein.degradation.subtilases
MELO3C006682	ring finger protein, putative [Ricinus communis]	20 DAA	2.80924	0.000364842	protein.degradation.ubiquitin.E3.RING
MELO3C023231	Spotted leaf protein, putative [Ricinus communis]	20 DAA	0.372416	0.000110501	protein.degradation.ubiquitin.E3.RING
MELO3C013615	PREDICTED: similar to ring domain containing protein isoform 2 [Vitis vinifera]	20 DAA	2.47869	0.0329578	protein.degradation.ubiquitin.E3.RING
MELO3C018508	RING/U-box domain-containing protein [Arabidopsis thaliana]	20 DAA	2.37391	0.00881916	protein.degradation.ubiquitin.E3.RING
MELO3C015613	F-box/kelch-repeat protein [Arabidopsis thaliana]	20 DAA	0.439889	0.000139506	protein.degradation.ubiquitin.E3.SCF.FBOX
MELO3C021609	protein binding protein, putative [Ricinus communis]	20 DAA	0.24657	1.16022e-05	protein.degradation.ubiquitin.ubiquitin
MELO3C025720	serine/threonine protein kinase, putative [Ricinus communis]	20 DAA	0.067557	1.87811e-10	protein.postranslational modification
MELO3C007565	ATP binding protein, putative [Ricinus communis]	20 DAA	4.8166	0.043007	protein.postranslational modification
MELO3C020718	mitogen-activated protein [Cucumis melo]	20 DAA	2.43211	0.0166773	protein.postranslational modification
MELO3C020601	protein phosphatase 2C [Nicotiana tabacum]	20 DAA	0.433286	0.000263603	protein.postranslational modification
MELO3C004634	ATP binding protein, putative [Ricinus communis]	20 DAA	0.421662	0.00785354	protein.postranslational modification.kinase.receptor like cytoplasmatic kinase VII
MELO3C023470	kinase family protein [Arabidopsis lyrata subsp. lyrata]	20 DAA	0.44117	0.000172419	protein.postranslational modification.kinase.receptor like cytoplasmatic kinase VII
MELO3C015340	Serine/threonine-protein kinase PBS1, putative [Ricinus communis]	20 DAA	0.446721	0.0110915	protein.postranslational modification.kinase.receptor like cytoplasmatic kinase VII
MELO3C025268	deoxyhypusine synthase [Crotalaria scassellatii]	20 DAA	0.0168338	0.00867554	protein.synthesis.initiation.deoxyhypusine synthase
MELO3C020704	wrp15a [Citrullus lanatus]	20 DAA	10.0905	1.02465e-13	protein.synthesis.ribosomal protein.eukaryotic.40S subunit.S15A
MELO3C013035	ribosomal protein L5 [Cucumis melo subsp. melo]	20 DAA	9.06452	3.77496e-09	protein.synthesis.ribosomal protein.eukaryotic.60S subunit.L5
MELO3C005021	ribosomal protein L5 [Cucumis melo subsp. melo]	20 DAA	9.01569	1.35647e-05	protein.synthesis.ribosomal protein.eukaryotic.60S subunit.L5
MELO3C000759	ribosomal protein L5 [Cucumis melo subsp. melo]	20 DAA	6.56785	4.5104e-11	protein.synthesis.ribosomal protein.eukaryotic.60S subunit.L5
MELO3C001309	ribosomal protein S18 [Cucumis melo subsp. melo]	20 DAA	9.84045	0.00477252	protein.synthesis.ribosomal protein.prokaryotic.chloroplast.30S subunit.S18
MELO3C000623	ribosomal protein S2 [Cucumis melo subsp. melo]	20 DAA	7.66142	5.4374e-06	protein.synthesis.ribosomal protein.prokaryotic.chloroplast.30S subunit.S2
MELO3C004853	ribosomal protein S3 [Cucumis melo subsp. melo]	20 DAA	8.65073	7.45692e-13	protein.synthesis.ribosomal protein.prokaryotic.chloroplast.30S subunit.S3
MELO3C000107	ribosomal protein S7 [Lotus japonicus]	20 DAA	5.25992	9.41872e-05	protein.synthesis.ribosomal protein.prokaryotic.chloroplast.30S subunit.S7
MELO3C000241	ribosomal protein L14 [Cucumis sativus]	20 DAA	8.55107	2.12567e-06	protein.synthesis.ribosomal protein.prokaryotic.chloroplast.50S subunit.L14
MELO3C000108	ribosomal protein L16 [Cucumis sativus]	20 DAA	5.26731	0.000109677	protein.synthesis.ribosomal protein.prokaryotic.chloroplast.50S subunit.L16
MELO3C001415	ribosomal protein L2 [Cucumis sativus]	20 DAA	6.31522	0.0119709	protein.synthesis.ribosomal protein.prokaryotic.chloroplast.50S subunit.L2
MELO3C000111	ribosomal protein L2 [Cucumis sativus]	20 DAA	4.30318	0.00138126	protein.synthesis.ribosomal protein.prokaryotic.chloroplast.50S subunit.L2
MELO3C001514	ribosomal protein L33 [Cucumis melo subsp. melo]	20 DAA	4.51566	0.0266935	protein.synthesis.ribosomal protein.prokaryotic.chloroplast.50S subunit.L33
MELO3C015621	ribosomal protein S7 [Cucumis melo subsp. melo]	20 DAA	9.52293	0.00354473	protein.synthesis.ribosomal protein.prokaryotic.mitochondrion.30S subunit.S7
MELO3C014745	PREDICTED: similar to importin-related [Vitis vinifera]	20 DAA	2.06954	0.0166325	protein.targeting.nucleus
MELO3C000483	ribulose-1,5-bisphosphate carboxylase/oxygenase large subunit [Microstachys corniculata]	20 DAA	5.81608	1.15488e-06	PS.calvin cycle.rubisco large subunit
MELO3C000130	ribulose-1,5-bisphosphate carboxylase/oxygenase large subunit [Cucumis sativus]	20 DAA	4.98178	4.93752e-05	PS.calvin cycle.rubisco large subunit
MELO3C000423	F1-ATPase alpha subunit [Astelia sp. Grimes 3525]	20 DAA	6.98848	3.63537e-09	PS.lightreaction.ATP synthase
MELO3C013037	putative ATP synthase F1 subunit 1 [Cucumis melo subsp. melo]	20 DAA	6.61653	2.59368e-07	PS.lightreaction.ATP synthase
MELO3C005020	ATPase subunit 1 [Cycas taitungensis]	20 DAA	6.38909	0.00233828	PS.lightreaction.ATP synthase
MELO3C026656	putative ATP synthase F1 subunit 1 [Cucumis melo subsp. melo]	20 DAA	6.34838	2.07497e-08	PS.lightreaction.ATP synthase
MELO3C020639	F1-ATPase alpha subunit [Dictyostega orobanchoides]	20 DAA	5.04059	0.000133892	PS.lightreaction.ATP synthase
MELO3C000995	ATP synthase CF0 A subunit [Cucumis sativus]	20 DAA	5.00304	9.41872e-05	PS.lightreaction.ATP synthase.chloroplastic subunit a
MELO3C000827	ATP synthase CF0 subunit I [Cucumis melo subsp. melo]	20 DAA	7.381	9.02488e-05	PS.lightreaction.ATP synthase.subunit B (ATPF)
MELO3C001566	ATP synthase CF0 C subunit [Marchantia polymorpha]	20 DAA	16.0091	5.95756e-15	PS.lightreaction.ATP synthase.subunit C
MELO3C001387	ATP synthase CF0 C subunit [Marchantia polymorpha]	20 DAA	9.97422	3.82408e-09	PS.lightreaction.ATP synthase.subunit C
MELO3C000179	RecName: Full=NAD(P)H-quinone oxidoreductase subunit 1, chloroplastic; AltName: Full=NAD(P)H dehydrogenase subunit 1; Short=NDH subunit 1; AltName: Full=NADH-plastoquinone oxidoreductase subunit 1	20 DAA	18.9279	1.33004e-08	PS.lightreaction.cyclic electron flow-chlororespiration
MELO3C000729	RecName: Full=NAD(P)H-quinone oxidoreductase subunit 2, chloroplastic; AltName: Full=NAD(P)H dehydrogenase, subunit 2; AltName: Full=NADH-plastoquinone oxidoreductase subunit 2	20 DAA	8.9212	0.0276586	PS.lightreaction.cyclic electron flow-chlororespiration
MELO3C000180	NADH-plastoquinone oxidoreductase subunit I [Cucumis melo subsp. melo]	20 DAA	6.33181	0.00593339	PS.lightreaction.cyclic electron flow-chlororespiration
MELO3C027054	NADH dehydrogenase subunit 7 [Cucumis sativus]	20 DAA	6.20981	5.56788e-07	PS.lightreaction.cyclic electron flow-chlororespiration
MELO3C027417	NADH-plastoquinone oxidoreductase subunit 5 [Cucumis melo subsp. melo]	20 DAA	5.47331	0.0353582	PS.lightreaction.cyclic electron flow-chlororespiration
MELO3C027055	NADH-plastoquinone oxidoreductase subunit 1 [Cucumis melo subsp. melo]	20 DAA	4.72555	0.00186302	PS.lightreaction.cyclic electron flow-chlororespiration
MELO3C027106	RecName: Full=Apocytochrome f; Flags: Precursor	20 DAA	15.6798	4.54282e-05	PS.lightreaction.cytochrome b6/f.apocytochrome f (CYF)
MELO3C001821	RecName: Full=Apocytochrome f; Flags: Precursor	20 DAA	14.3522	0.014358	PS.lightreaction.cytochrome b6/f.apocytochrome f (CYF)
MELO3C000277	cytochrome b6 [Cucumis sativus]	20 DAA	12.9654	1.80258e-08	PS.lightreaction.cytochrome b6/f.cytochrome b6 (CYB6)
MELO3C000399	cytochrome b6/f complex subunit IV [Nicotiana tabacum]	20 DAA	26.1948	1.47002e-07	PS.lightreaction.cytochrome b6/f.subunit 4 (PETD)
MELO3C000100	photosystem I P700 chlorophyll a apoprotein A2 [Cucumis sativus]	20 DAA	11.4505	4.71209e-12	PS.lightreaction.photosystem I.PSI polypeptide subunits
MELO3C000585	photosystem I P700 apoprotein A1 [Cucumis melo subsp. melo]	20 DAA	10.6394	1.80074e-14	PS.lightreaction.photosystem I.PSI polypeptide subunits
MELO3C001595	RecName: Full=Photosystem I P700 chlorophyll a apoprotein A1; Short=PSI-A; Short=PsaA	20 DAA	9.39436	5.91434e-08	PS.lightreaction.photosystem I.PSI polypeptide subunits
MELO3C000101	RecName: Full=Photosystem I P700 chlorophyll a apoprotein A1; Short=PSI-A; Short=PsaA	20 DAA	9.38567	1.10285e-11	PS.lightreaction.photosystem I.PSI polypeptide subunits
MELO3C025066	photosystem I P700 apoprotein A1 [Cucumis melo subsp. melo]	20 DAA	8.92687	3.34393e-05	PS.lightreaction.photosystem I.PSI polypeptide subunits
MELO3C027236	photosystem I subunit VII [Cucumis sativus]	20 DAA	8.89585	0.00162178	PS.lightreaction.photosystem I.PSI polypeptide subunits
MELO3C001664	photosystem I P700 apoprotein A1 [Cucumis melo subsp. melo]	20 DAA	7.13696	6.50141e-05	PS.lightreaction.photosystem I.PSI polypeptide subunits
MELO3C000500	RecName: Full=Photosystem II CP47 chlorophyll apoprotein; AltName: Full=PSII 47 kDa protein; AltName: Full=Protein CP-47	20 DAA	11.1816	1.32977e-07	PS.lightreaction.photosystem II.PSII polypeptide subunits
MELO3C000173	photosystem II 44 kDa protein [Nicotiana tabacum]	20 DAA	7.51591	5.73216e-11	PS.lightreaction.photosystem II.PSII polypeptide subunits
MELO3C000131	photosystem II 44 kDa protein [Calycanthus floridus var. glaucus]	20 DAA	7.45855	1.41523e-07	PS.lightreaction.photosystem II.PSII polypeptide subunits
MELO3C000428	photosystem II protein D1 [Eucalyptus globulus subsp. globulus]	20 DAA	6.77918	1.2652e-06	PS.lightreaction.photosystem II.PSII polypeptide subunits
MELO3C015374	cytosolic superoxide dismutase [Cucumis sativus]	20 DAA	2.26368	0.015742	redox.dismutases and catalases
MELO3C016878	glutaredoxin [Populus trichocarpa]	20 DAA	0.444508	9.37296e-05	redox.glutaredoxins
MELO3C021953	non-symbiotic hemoglobin class 1 [Pyrus communis]	20 DAA	0.419499	0.00394088	redox.heme
MELO3C012099	ribonuclease T2 [Cicer arietinum]	20 DAA	6.0214	0.0113478	RNA.processing.ribonucleases
MELO3C024816	S-like RNase [Citrus maxima]	20 DAA	2.97199	0.000547058	RNA.processing.ribonucleases
MELO3C025580	ccr4-associated factor, putative [Ricinus communis]	20 DAA	2.05825	0.000198116	RNA.processing.ribonucleases
MELO3C027413	maturase K [Cucumis melo subsp. agrestis]	20 DAA	4.825	0.00258255	RNA.processing.splicing
MELO3C005367	avirulence-like protein 1 [Festuca arundinacea]	20 DAA	8.82493	0.0200865	RNA.regulation of transcription.AP2/EREBP, APETALA2/Ethylene-responsive element binding protein family
MELO3C019506	AP2 domain class transcription factor [Malus x domestica]	20 DAA	0.23418	0.0482052	RNA.regulation of transcription.AP2/EREBP, APETALA2/Ethylene-responsive element binding protein family
MELO3C005465	ethylene response factor 11 [Actinidia deliciosa]	20 DAA	2.80483	1.61023e-09	RNA.regulation of transcription.AP2/EREBP, APETALA2/Ethylene-responsive element binding protein family
MELO3C012217	AP2 domain-containing transcription factor [Populus trichocarpa]	20 DAA	2.78943	1.13096e-06	RNA.regulation of transcription.AP2/EREBP, APETALA2/Ethylene-responsive element binding protein family
MELO3C005972	AP2/ERF domain-containing transcription factor [Populus trichocarpa]	20 DAA	0.390939	0.0038208	RNA.regulation of transcription.AP2/EREBP, APETALA2/Ethylene-responsive element binding protein family
MELO3C012031	putative A-type response regulator 1b [Populus x canadensis]	20 DAA	2.09223	0.0130438	RNA.regulation of transcription.ARR
MELO3C012908	LOB domain-containing protein, putative [Ricinus communis]	20 DAA	0.226758	1.8048e-06	RNA.regulation of transcription.AS2,Lateral Organ Boundaries Gene Family
MELO3C015762	RecName: Full=Auxin-induced protein 22D; AltName: Full=Indole-3-acetic acid-induced protein ARG13	20 DAA	0.344772	0.00537587	RNA.regulation of transcription.Aux/IAA family
MELO3C005476	auxin-responsive protein IAA [Cucumis melo subsp. melo]	20 DAA	0.409008	0.017032	RNA.regulation of transcription.Aux/IAA family
MELO3C023299	putative basic helix-loop-helix protein BHLH7 [Lotus japonicus]	20 DAA	0.227911	0.0068208	RNA.regulation of transcription.bHLH,Basic Helix-Loop-Helix family
MELO3C014406	putative anthocyanin transcriptional regulator [Ipomoea alba]	20 DAA	0.380577	0.00704531	RNA.regulation of transcription.bHLH,Basic Helix-Loop-Helix family
MELO3C013782	bhlh transcription factor, putative [Ricinus communis]	20 DAA	2.27544	0.0489146	RNA.regulation of transcription.bHLH,Basic Helix-Loop-Helix family
MELO3C007535	zinc finger protein, putative [Ricinus communis]	20 DAA	0.244969	1.09312e-05	RNA.regulation of transcription.C2C2(Zn) DOF zinc finger family
MELO3C019803	AG-motif binding protein [Garcinia mangostana]	20 DAA	0.363849	0.0175772	RNA.regulation of transcription.C2C2(Zn) GATA transcription factor family
MELO3C017474	zinc finger protein 2 [Arabidopsis thaliana]	20 DAA	2.74058	0.00595674	RNA.regulation of transcription.C2H2 zinc finger family
MELO3C010813	zinc-finger protein [Bruguiera gymnorhiza]	20 DAA	2.73424	0.000245683	RNA.regulation of transcription.C2H2 zinc finger family
MELO3C016809	zinc-finger protein 1 [Datisca glomerata]	20 DAA	2.07956	0.0474493	RNA.regulation of transcription.C2H2 zinc finger family
MELO3C026788	transcription factor, putative [Ricinus communis]	20 DAA	2.99183	3.92752e-07	RNA.regulation of transcription.C3H zinc finger family
MELO3C009551	transcription factor CCAAT [Lotus japonicus]	20 DAA	2.20626	7.63185e-06	RNA.regulation of transcription.CCAAT box binding factor family, HAP2
MELO3C011546	MYB-type transcription factor [Lotus japonicus]	20 DAA	0.462221	0.0162614	RNA.regulation of transcription.G2-like transcription factor family, GARP
MELO3C016850	knotted-like homeobox protein [Populus tomentosa]	20 DAA	0.404415	0.00720971	RNA.regulation of transcription.HB,Homeobox transcription factor family
MELO3C016306	high mobility group family [Populus trichocarpa]	20 DAA	0.231664	0.00575374	RNA.regulation of transcription.High mobility group (HMG) family
MELO3C003778	MADS box protein [Cucumis sativus]	20 DAA	4.23526	0.0321931	RNA.regulation of transcription.MADS box transcription factor family
MELO3C021284	MYB transcription factor MYB112 [Medicago truncatula]	20 DAA	0.340403	0.0127301	RNA.regulation of transcription.MYB domain transcription factor family
MELO3C023051	MYB transcription factor [Arabidopsis thaliana]	20 DAA	0.384734	0.0184206	RNA.regulation of transcription.MYB domain transcription factor family
MELO3C027344	MYB transcription factor MYB164 [Glycine max]	20 DAA	0.0213438	0.0283538	RNA.regulation of transcription.MYB-related transcription factor family
MELO3C012508	MYB transcription factor MYB142 [Glycine max]	20 DAA	2.51716	1.3709e-05	RNA.regulation of transcription.MYB-related transcription factor family
MELO3C012365	transcription factor, putative [Ricinus communis]	20 DAA	0.133324	0.0373957	RNA.regulation of transcription.Trihelix, Triple-Helix transcription factor family
MELO3C011683	GT-2 factor [Glycine max]	20 DAA	0.421848	0.00589289	RNA.regulation of transcription.Trihelix, Triple-Helix transcription factor family
MELO3C011100	Aspartic proteinase nepenthesin-1 precursor, putative [Ricinus communis]	20 DAA	0.325299	0.00138126	RNA.regulation of transcription.unclassified
MELO3C023485	Aspartic proteinase nepenthesin-1 precursor, putative [Ricinus communis]	20 DAA	0.378557	0.000123356	RNA.regulation of transcription.unclassified
MELO3C009246	Aspartic proteinase nepenthesin-2 precursor, putative [Ricinus communis]	20 DAA	0.434099	0.000235918	RNA.regulation of transcription.unclassified
MELO3C024143	Aspartic proteinase nepenthesin-1 precursor, putative [Ricinus communis]	20 DAA	0.473973	0.00380674	RNA.regulation of transcription.unclassified
MELO3C009127	WRKY protein [Cucumis sativus]	20 DAA	6.56565	0.00481193	RNA.regulation of transcription.WRKY domain transcription factor family
MELO3C026740	WRKY protein [Cucumis sativus]	20 DAA	4.58077	0.00545156	RNA.regulation of transcription.WRKY domain transcription factor family
MELO3C020166	WRKY70 [Citrullus lanatus]	20 DAA	0.256419	1.16789e-05	RNA.regulation of transcription.WRKY domain transcription factor family
MELO3C020489	WRKYP2 [Cucumis sativus]	20 DAA	3.8032	4.70375e-07	RNA.regulation of transcription.WRKY domain transcription factor family
MELO3C024135	WRKY protein [Cucumis sativus]	20 DAA	3.33801	2.60954e-06	RNA.regulation of transcription.WRKY domain transcription factor family
MELO3C009097	WRKY protein [Cucumis sativus]	20 DAA	0.340964	6.85951e-11	RNA.regulation of transcription.WRKY domain transcription factor family
MELO3C023291	putative glycine-rich RNA-binding protein [Prunus avium]	20 DAA	0.370935	0.0036831	RNA.RNA binding
MELO3C000354	RNA polymerase beta'' subunit [Cucumis melo subsp. melo]	20 DAA	30.9719	5.1803e-06	RNA.transcription
MELO3C027102	RNA polymerase beta I subunit [Cucumis sativus]	20 DAA	23.0962	3.02954e-10	RNA.transcription
MELO3C000490	RNA polymerase beta subunit [Cucumis sativus]	20 DAA	17.6566	0.00685983	RNA.transcription
MELO3C000701	rpoC-like ORF 236	20 DAA	15.9364	7.09025e-07	RNA.transcription
MELO3C000332	RNA polymerase beta subunit [Cucumis sativus]	20 DAA	13.589	3.99823e-10	RNA.transcription
MELO3C001093	RecName: Full=DNA-directed RNA polymerase subunit beta''; AltName: Full=PEP; AltName: Full=Plastid-encoded RNA polymerase subunit beta''; Short=RNA polymerase subunit beta''	20 DAA	12.3233	0.0315565	RNA.transcription
MELO3C000330	RNA polymerase beta'' subunit [Cucumis melo subsp. melo]	20 DAA	11.8578	4.02148e-06	RNA.transcription
MELO3C001268		20 DAA	9.96693	7.89549e-07	RNA.transcription
MELO3C000951	RNA polymerase alpha subunit [Cucumis melo subsp. melo]	20 DAA	9.70383	1.13009e-06	RNA.transcription
MELO3C027101	RecName: Full=DNA-directed RNA polymerase subunit beta; AltName: Full=PEP; AltName: Full=Plastid-encoded RNA polymerase subunit beta; Short=RNA polymerase subunit beta	20 DAA	9.29648	0.000151438	RNA.transcription
MELO3C000601	RNA polymerase beta I subunit [Cucumis sativus]	20 DAA	7.74318	7.62616e-10	RNA.transcription
MELO3C002450	adenylyl-sulfate reductase [Cucumis melo subsp. melo]	20 DAA	0.442586	0.000113464	S-assimilation.APR
MELO3C020676	putative anthocyanin malonyltransferase [Clitoria ternatea]	20 DAA	3.0165	1.52101e-08	secondary metabolism.flavonoids.anthocyanins.anthocyanin 5-aromatic acyltransferase
MELO3C023941	cinnamoyl-CoA reductase 4 [Gossypium hirsutum]	20 DAA	2.54781	0.0151383	secondary metabolism.flavonoids.dihydroflavonols.dihydroflavonol 4-reductase
MELO3C009571	Carotenoid isomerase, chloroplast precursor, putative [Ricinus communis]	20 DAA	0.29876	1.93281e-05	secondary metabolism.isoprenoids.carotenoids.carotenoid isomerase
MELO3C024771	alcohol acetyltransferase [Cucumis melo]	20 DAA	0.0477159	3.26139e-16	secondary metabolism.phenylpropanoids
MELO3C003230	Anthocyanin 5-aromatic acyltransferase, putative [Ricinus communis]	20 DAA	3.49431	6.81612e-07	secondary metabolism.phenylpropanoids
MELO3C014223	Phenylalanine ammonia-lyase, putative [Ricinus communis]	20 DAA	10.3325	0.00942002	secondary metabolism.phenylpropanoids.lignin biosynthesis.PAL
MELO3C015643	ascorbate oxidase AO4 [Cucumis melo]	20 DAA	2.27353	0.00330069	secondary metabolism.simple phenols
MELO3C006253	sterol desaturase, putative [Ricinus communis]	20 DAA	0.457333	0.000320553	secondary metabolism.wax
MELO3C016569	ccd1, putative [Ricinus communis]	20 DAA	5.84435	1.1297e-10	signalling.calcium
MELO3C025433	ccd1, putative [Ricinus communis]	20 DAA	4.62588	7.16556e-08	signalling.calcium
MELO3C021998	calcium ion binding protein, putative [Ricinus communis]	20 DAA	2.88355	0.000498943	signalling.calcium
MELO3C014290	calmodulin binding protein, putative [Ricinus communis]	20 DAA	0.393064	0.00310805	signalling.calcium
MELO3C005272	calcium-binding pollen allergen [Arachis hypogaea]	20 DAA	0.397747	0.0108106	signalling.calcium
MELO3C010454	calmodulin, putative [Ricinus communis]	20 DAA	0.433977	2.60971e-06	signalling.calcium
MELO3C009454	calmodulin binding protein, putative [Ricinus communis]	20 DAA	0.483978	1.38719e-05	signalling.calcium
MELO3C013383	39 kDa EF-Hand containing protein [Solanum tuberosum]	20 DAA	2.03508	0.0388176	signalling.calcium
MELO3C013495	protein exordium like 5 [Arabidopsis thaliana]	20 DAA	0.34247	1.38719e-05	signalling.in sugar and nutrient physiology
MELO3C018590	transposon protein Mutator sub-class [Zea mays]	20 DAA	0.467297	2.29416e-05	signalling.light
MELO3C003633	protein kinase [Glycine max]	20 DAA	0.215594	0.0233883	signalling.receptor kinases.DUF 26
MELO3C002502	ATP binding protein, putative [Ricinus communis]	20 DAA	0.274475	0.00818444	signalling.receptor kinases.DUF 26
MELO3C003698	s-receptor kinase, putative [Ricinus communis]	20 DAA	2.47846	0.0016604	signalling.receptor kinases.DUF 26
MELO3C017651	Nodulation receptor kinase precursor, putative [Ricinus communis]	20 DAA	0.444592	0.000432728	signalling.receptor kinases.leucine rich repeat III
MELO3C015571	serine-threonine protein kinase, plant-type, putative [Ricinus communis]	20 DAA	0.388312	0.015985	signalling.receptor kinases.leucine rich repeat XI
MELO3C009100	Brassinosteroid LRR receptor kinase precursor, putative [Ricinus communis]	20 DAA	0.413931	0.0266543	signalling.receptor kinases.leucine rich repeat XI
MELO3C008207	leucine-rich repeat protein, putative [Ricinus communis]	20 DAA	0.417529	0.0114428	signalling.receptor kinases.leucine rich repeat XI
MELO3C023665	leucine-rich repeat transmembrane protein kinase-like protein [Arabidopsis thaliana]	20 DAA	0.426104	1.27937e-05	signalling.receptor kinases.leucine rich repeat XI
MELO3C024423	BRASSINOSTEROID INSENSITIVE 1-associated receptor kinase 1 precursor, putative [Ricinus communis]	20 DAA	0.203245	3.14467e-20	signalling.receptor kinases.misc
MELO3C007486	stress enhanced protein 2 [Populus trichocarpa]	20 DAA	2.77118	0.0387135	stress
MELO3C006868	PERLD1 [Glycine max]	20 DAA	0.48983	0.00398309	stress.abiotic
MELO3C001614	heat-shock protein, putative [Ricinus communis]	20 DAA	0.0870642	0.00024103	stress.abiotic.heat
MELO3C003917	heat-shock protein 70 [Hevea brasiliensis]	20 DAA	0.0916366	2.52074e-07	stress.abiotic.heat
MELO3C022116	heat-shock protein, putative [Ricinus communis]	20 DAA	0.158232	0.0142022	stress.abiotic.heat
MELO3C025135	low molecular weight heat-shock protein [Nicotiana tabacum]	20 DAA	0.318799	0.0321366	stress.abiotic.heat
MELO3C005762	putative GDA2 protein [Oryza sativa Japonica Group]	20 DAA	2.35698	0.0291502	stress.abiotic.touch/wounding
MELO3C020264	major latex-like protein 1 [Plantago major]	20 DAA	0.0941891	0.0332528	stress.abiotic.unspecified
MELO3C012016	major latex-like protein [Gossypium hirsutum]	20 DAA	3.93695	4.14734e-07	stress.abiotic.unspecified
MELO3C018536	pathogen-related protein 1 [Cucumis melo var. inodorus]	20 DAA	62.7433	1.00661e-17	stress.biotic
MELO3C011620	galactose-binding type-2 ribosome-inactivating protein [Momordica charantia]	20 DAA	16.618	1.02077e-41	stress.biotic
MELO3C004385	pathogenesis-related protein PR-4 type [Sambucus nigra]	20 DAA	10.4623	0.0024692	stress.biotic
MELO3C018544	pathogenesis-related protein 1 [Vitis hybrid cultivar]	20 DAA	0.228968	0.0154632	stress.biotic
MELO3C017497	STS14 protein precursor, putative [Ricinus communis]	20 DAA	0.241994	8.5807e-05	stress.biotic
MELO3C009903	Protein P21, putative [Ricinus communis]	20 DAA	0.328575	0.00182248	stress.biotic
MELO3C020803	Zeamatin precursor, putative [Ricinus communis]	20 DAA	0.436085	4.6114e-05	stress.biotic
MELO3C020880	STS14 protein precursor, putative [Ricinus communis]	20 DAA	0.479837	0.0156226	stress.biotic
MELO3C026754	respiratory burst oxidase-like protein [Citrullus colocynthis]	20 DAA	2.38269	0.0262898	stress.biotic.respiratory burst
MELO3C013000	malic enzyme, putative [Ricinus communis]	20 DAA	2.13002	0.0211721	TCA / org transformation.other organic acid transformatons.malic
MELO3C002398	cationic amino acid transporter [Populus trichocarpa]	20 DAA	0.238345	0.0182369	transport.amino acids
MELO3C009757	amino acid transporter family protein [Arabidopsis lyrata subsp. lyrata]	20 DAA	2.80172	0.00249167	transport.amino acids
MELO3C010506	amino acid transporter, putative [Ricinus communis]	20 DAA	0.381692	5.52724e-08	transport.amino acids
MELO3C019906	cationic amino acid transporter, putative [Ricinus communis]	20 DAA	0.483722	0.00275455	transport.amino acids
MELO3C020105	amino acid transporter [Populus trichocarpa]	20 DAA	0.49933	0.000743968	transport.amino acids
MELO3C013347	aquaporin [Jatropha curcas]	20 DAA	0.36447	9.58098e-10	transport.Major Intrinsic Proteins.PIP
MELO3C009377	tonoplast intrinsic protein [Hevea brasiliensis]	20 DAA	0.397023	3.89659e-08	transport.Major Intrinsic Proteins.TIP
MELO3C005383	Glycerol-3-phosphate transporter, putative [Ricinus communis]	20 DAA	2.26595	0.000359445	transport.membrane system unknown
MELO3C020592	copper transporter 1 [Arabidopsis thaliana]	20 DAA	73.262	1.02465e-13	transport.metal
MELO3C024920	ZIP transporter [Populus trichocarpa]	20 DAA	14.4087	2.78281e-30	transport.metal
MELO3C009355	heavy-metal-associated domain-containing protein [Arabidopsis thaliana]	20 DAA	0.481262	6.44087e-05	transport.misc
MELO3C011114	multidrug resistance pump, putative [Ricinus communis]	20 DAA	2.00546	0.0489146	transport.misc
MELO3C001014	nitrate transporter 1.2a [Cucumis sativus]	20 DAA	5.02718	0.0270629	transport.peptides and oligopeptides
MELO3C017823	putative peptide/nitrate transporter [Arabidopsis thaliana]	20 DAA	3.13751	0.0407887	transport.peptides and oligopeptides
MELO3C012065	nitrate transporter 1.2a [Cucumis sativus]	20 DAA	2.46538	0.0166636	transport.peptides and oligopeptides
MELO3C016040	PREDICTED: KUP1 [Vitis vinifera]	20 DAA	0.0656626	2.52325e-05	transport.potassium
MELO3C017828	HAK5 [Solanum lycopersicum]	20 DAA	0.276535	8.24789e-08	transport.potassium
MELO3C017655	sugar transporter, putative [Ricinus communis]	20 DAA	0.418263	0.0126292	transport.sugars
MELO3C024226	sulfate transporter, putative [Ricinus communis]	20 DAA	2.10837	1.36426e-05	transport.sulphate
MELO3C008197	chloride channel clc, putative [Ricinus communis]	20 DAA	0.494812	7.26087e-05	transport.unspecified anions
MELO3C017399	potassium transporter [Arabidopsis lyrata subsp. lyrata]	20 DAA	0.419039	1.04139e-05	transport.unspecified cations
MELO3C004693	Pollen Ole e 1 allergen and extensin family protein [Arabidopsis thaliana]	20 DAA	82.8245	0.000708867	#N/A
MELO3C006864	peptidoglycan-binding LysM domain-containing protein [Arabidopsis lyrata subsp. lyrata]	20 DAA	62.0105	0.00982629	#N/A
MELO3C000989		20 DAA	57.0559	0.014765	#N/A
MELO3C022991		20 DAA	55.7043	0.047515	#N/A
MELO3C000610		20 DAA	0.0212211	0.026984	#N/A
MELO3C010391	TED4 [Zinnia elegans]	20 DAA	26.9606	7.00188e-05	#N/A
MELO3C018790		20 DAA	26.8591	0.000241529	#N/A
MELO3C027172	MLP-like protein 34 [Arabidopsis thaliana]	20 DAA	0.0460237	0.0314038	#N/A
MELO3C002437		20 DAA	0.0463415	3.77126e-51	#N/A
MELO3C020311	predicted protein [Populus trichocarpa]	20 DAA	21.4389	0.0287531	#N/A
MELO3C001589		20 DAA	20.5021	0.000432728	#N/A
MELO3C001648	hypothetical protein VITISV_009275 [Vitis vinifera]	20 DAA	17.6565	0.00685983	#N/A
MELO3C016359	SP1L, putative [Ricinus communis]	20 DAA	16.0744	0.000299985	#N/A
MELO3C000900	hypothetical chloroplast RF21 [Cucumis melo subsp. melo]	20 DAA	14.3011	4.5867e-06	#N/A
MELO3C000334	acetyl-CoA carboxylase carbosyltransferase beta subunit [Cucumis melo subsp. melo]	20 DAA	13.8336	4.40418e-07	#N/A
MELO3C023923		20 DAA	13.5046	6.18265e-06	#N/A
MELO3C001225	acetyl-CoA carboxylase carbosyltransferase beta subunit [Cucumis melo subsp. melo]	20 DAA	12.3371	4.32441e-06	#N/A
MELO3C023925		20 DAA	12.1931	1.95328e-21	#N/A
MELO3C011666	gypsy/ty3 element polyprotein [Cucumis melo subsp. melo]	20 DAA	12.0858	0.0274435	#N/A
MELO3C016402	dehydrin [Jatropha curcas]	20 DAA	0.0835452	1.52963e-07	#N/A
MELO3C008264	predicted protein [Populus trichocarpa]	20 DAA	0.093708	1.73389e-09	#N/A
MELO3C008487	hypothetical protein VITISV_001840 [Vitis vinifera]	20 DAA	10.6562	1.31246e-27	#N/A
MELO3C018884		20 DAA	10.4995	4.66201e-19	#N/A
MELO3C012479	ARGOS [Arabidopsis thaliana]	20 DAA	0.0963873	2.43958e-05	#N/A
MELO3C006825	translational initiation factor 1 [Cucumis melo subsp. melo]	20 DAA	10.3578	0.00142761	#N/A
MELO3C001763	cytochrome P450 like_TBP [Nicotiana tabacum]	20 DAA	10.2295	1.15809e-23	#N/A
MELO3C016024		20 DAA	9.84066	9.80562e-05	#N/A
MELO3C005215	Low-molecular-weight cysteine-rich protein LCR69 precursor, putative [Ricinus communis]	20 DAA	9.72608	0.0181514	#N/A
MELO3C026747	predicted protein [Populus trichocarpa]	20 DAA	0.104472	0.00496184	#N/A
MELO3C022817	structural constituent of ribosome [Arabidopsis thaliana]	20 DAA	0.107229	0.0464743	#N/A
MELO3C000575		20 DAA	9.31644	0.00102951	#N/A
MELO3C000043	hypothetical protein NitoCp121 [Nicotiana tomentosiformis]	20 DAA	9.27701	3.69123e-07	#N/A
MELO3C001815	rRNA intron-encoded homing endonuclease [Oryza sativa]	20 DAA	8.98452	1.07855e-13	#N/A
MELO3C001330		20 DAA	8.77135	2.27477e-14	#N/A
MELO3C001727	hypothetical protein SORBIDRAFT_1368s002010 [Sorghum bicolor]	20 DAA	8.53008	2.27477e-14	#N/A
MELO3C025071		20 DAA	8.52321	0.0118391	#N/A
MELO3C008485	hypothetical protein CaO19.6835 [Candida albicans SC5314]	20 DAA	8.21992	2.67458e-13	#N/A
MELO3C017871		20 DAA	8.19713	6.22876e-05	#N/A
MELO3C001865	retrotransposon protein [Oryza sativa Indica Group]	20 DAA	8.15929	0.0149954	#N/A
MELO3C008486		20 DAA	7.94811	5.7482e-10	#N/A
MELO3C000732		20 DAA	7.83712	4.98827e-17	#N/A
MELO3C027006		20 DAA	7.67994	5.4691e-10	#N/A
MELO3C008148	hypothetical protein RCOM_1729470 [Ricinus communis]	20 DAA	0.133197	0.00545156	#N/A
MELO3C002567	PREDICTED: hypothetical protein [Vitis vinifera]	20 DAA	0.134507	0.0260235	#N/A
MELO3C027329		20 DAA	7.42603	0.00172132	#N/A
MELO3C000458		20 DAA	7.34529	0.00041221	#N/A
MELO3C023924		20 DAA	6.96071	1.61962e-08	#N/A
MELO3C001335	hypothetical protein [Oryza sativa Japonica Group]	20 DAA	6.79716	0.00258255	#N/A
MELO3C001192		20 DAA	6.58171	4.73085e-09	#N/A
MELO3C027007		20 DAA	6.546	2.42388e-05	#N/A
MELO3C012735	hypothetical protein G11MC16DRAFT_3625 [Geobacillus sp. G11MC16]	20 DAA	6.35785	5.91434e-08	#N/A
MELO3C005355	putative Signal peptidase I [Oryza sativa Japonica Group]	20 DAA	6.18378	0.0131194	#N/A
MELO3C020097		20 DAA	6.15424	0.0477795	#N/A
MELO3C002210	integral membrane HPP family protein [Arabidopsis lyrata subsp. lyrata]	20 DAA	0.164466	0.0252987	#N/A
MELO3C000713	succinate dehydrogenase subunit 4 [Cucumis melo subsp. melo]	20 DAA	6.07219	3.23532e-12	#N/A
MELO3C001115	hypothetical protein [Cucumis melo subsp. melo]	20 DAA	6.06986	0.000128421	#N/A
MELO3C000511	ribosomal protein L5 [Cucumis melo subsp. melo]	20 DAA	6.06015	3.50258e-06	#N/A
MELO3C022987	similar to Bile-salt-activated lipase precursor [Citrullus lanatus subsp. vulgaris]	20 DAA	5.93265	0.0345266	#N/A
MELO3C006761	hypothetical protein MtrDRAFT_AC155891g7v1 [Medicago truncatula]	20 DAA	0.17176	7.45324e-05	#N/A
MELO3C010264	unnamed protein product [Vitis vinifera]	20 DAA	5.67163	0.00018976	#N/A
MELO3C027127	ORF137 [Pinus koraiensis]	20 DAA	5.66644	1.06756e-05	#N/A
MELO3C002925		20 DAA	5.65285	0.00940207	#N/A
MELO3C015865		20 DAA	5.6119	0.0144613	#N/A
MELO3C013103	protease inhibitor/seed storage/lipid transfer protein family protein [Arabidopsis lyrata subsp. lyrata]	20 DAA	0.179741	1.95395e-08	#N/A
MELO3C000952	conserved hypothetical protein [Ricinus communis]	20 DAA	5.53253	1.58406e-07	#N/A
MELO3C001782		20 DAA	5.48155	7.80533e-06	#N/A
MELO3C027053	hypothetical chloroplast RF19 [Cucumis melo subsp. melo]	20 DAA	5.3808	0.00572668	#N/A
MELO3C017373		20 DAA	5.31321	4.99978e-10	#N/A
MELO3C001505		20 DAA	5.28004	0.000188113	#N/A
MELO3C012162		20 DAA	0.19006	1.13585e-26	#N/A
MELO3C008282	ORF64c [Arabidopsis lyrata subsp. lyrata]	20 DAA	5.20741	4.14734e-07	#N/A
MELO3C022729	Protein of unknown function DUF506, plant [Medicago truncatula]	20 DAA	5.16774	0.0174789	#N/A
MELO3C014313	CTV.20 [Citrus trifoliata]	20 DAA	5.0489	0.0355395	#N/A
MELO3C027250	hypothetical chloroplast RF21 [Cucumis melo subsp. melo]	20 DAA	4.99684	0.000352421	#N/A
MELO3C000494		20 DAA	4.89899	1.52963e-07	#N/A
MELO3C026969	PREDICTED: similar to cytochrome B561-related [Vitis vinifera]	20 DAA	0.214981	6.41264e-19	#N/A
MELO3C017980		20 DAA	0.216297	0.00927798	#N/A
MELO3C008122	retrotransposon protein [Cucumis melo subsp. melo]	20 DAA	0.220554	0.00248568	#N/A
MELO3C018972	pherophorin-C2 protein precursor [Chlamydomonas reinhardtii]	20 DAA	0.226671	0.0171804	#N/A
MELO3C010289		20 DAA	4.35724	0.00348246	#N/A
MELO3C008314	abscisic acid receptor PYL4 [Arabidopsis thaliana]	20 DAA	4.31413	0.000443938	#N/A
MELO3C020343	hypothetical protein VITISV_030710 [Vitis vinifera]	20 DAA	4.10036	0.0220216	#N/A
MELO3C000508		20 DAA	4.09771	0.000300072	#N/A
MELO3C014669	Proteinase inhibitor I4, serpin [Medicago truncatula]	20 DAA	4.05398	0.0024692	#N/A
MELO3C025773	hypothetical protein VITISV_001394 [Vitis vinifera]	20 DAA	0.24863	8.00956e-08	#N/A
MELO3C020644	ENTH/VHS family protein [Arabidopsis thaliana]	20 DAA	0.25169	6.44087e-05	#N/A
MELO3C000394	hypothetical protein NitaMp027 [Nicotiana tabacum]	20 DAA	3.89422	0.000547058	#N/A
MELO3C002655	PREDICTED: hypothetical protein [Vitis vinifera]	20 DAA	0.257394	0.0159926	#N/A
MELO3C012614	predicted protein [Populus trichocarpa]	20 DAA	3.87603	0.0295471	#N/A
MELO3C000283		20 DAA	3.85815	0.0131194	#N/A
MELO3C007438	latency associated nuclear antigen [Saimiriine herpesvirus 2]	20 DAA	0.259248	3.63583e-05	#N/A
MELO3C000004		20 DAA	3.83941	0.0177717	#N/A
MELO3C023755	conserved hypothetical protein [Ricinus communis]	20 DAA	3.79943	0.000213163	#N/A
MELO3C001797		20 DAA	0.263344	0.000312731	#N/A
MELO3C001373		20 DAA	3.79349	0.0224503	#N/A
MELO3C017084	hypothetical protein VITISV_029800 [Vitis vinifera]	20 DAA	3.77472	0.00559183	#N/A
MELO3C026027	macrophage migration inhibitory factor family protein [Arabidopsis thaliana]	20 DAA	3.74213	0.0155921	#N/A
MELO3C006554	unnamed protein product [Vitis vinifera]	20 DAA	0.267319	0.00130786	#N/A
MELO3C015580		20 DAA	0.268436	3.15387e-11	#N/A
MELO3C002084	PREDICTED: hypothetical protein [Rattus norvegicus]	20 DAA	0.269444	2.84233e-10	#N/A
MELO3C005270		20 DAA	3.66561	0.0054077	#N/A
MELO3C017302		20 DAA	0.275502	9.70236e-11	#N/A
MELO3C008682	putative adenosylhomocysteinase [Medicago sativa]	20 DAA	0.27607	0.0237147	#N/A
MELO3C010540	predicted protein [Populus trichocarpa]	20 DAA	0.277159	0.0118391	#N/A
MELO3C021262		20 DAA	0.280991	0.00176436	#N/A
MELO3C027276		20 DAA	3.52959	0.00829711	#N/A
MELO3C001343		20 DAA	3.51711	0.0469539	#N/A
MELO3C011241	predicted protein [Arabidopsis lyrata subsp. lyrata]	20 DAA	0.285269	0.000384983	#N/A
MELO3C001327	unnamed protein product [Vitis vinifera]	20 DAA	3.50293	0.000624467	#N/A
MELO3C010878	BRI1 kinase inhibitor 1 [Arabidopsis thaliana]	20 DAA	3.49138	0.00354438	#N/A
MELO3C003416	glycine-rich_protein_(aa1-291) [Brassica napus]	20 DAA	0.287132	0.00818444	#N/A
MELO3C026792	2-oxoglutarate-dependent dioxygenase [Populus trichocarpa]	20 DAA	0.28993	2.71214e-07	#N/A
MELO3C000667	LOW QUALITY PROTEIN: conserved hypothetical protein [Bacteroides sp. 2_1_33B]	20 DAA	3.4482	5.09246e-06	#N/A
MELO3C003098	predicted protein [Populus trichocarpa]	20 DAA	3.42213	0.01244	#N/A
MELO3C024379		20 DAA	3.34081	0.00393935	#N/A
MELO3C000076	LOB domain protein 4 [Arabidopsis lyrata subsp. lyrata]	20 DAA	0.311395	0.00797394	#N/A
MELO3C025026	abscisic acid response protein [Cucumis melo]	20 DAA	3.20514	3.14724e-05	#N/A
MELO3C005430	conserved hypothetical protein [Ricinus communis]	20 DAA	0.313171	0.0483112	#N/A
MELO3C008261	predicted protein [Populus trichocarpa]	20 DAA	0.314566	9.70236e-11	#N/A
MELO3C018593		20 DAA	0.316277	0.0334435	#N/A
MELO3C006535	transporter, putative [Ricinus communis]	20 DAA	0.317635	0.0145084	#N/A
MELO3C009330	unnamed protein product [Vitis vinifera]	20 DAA	3.14416	0.00685983	#N/A
MELO3C007317	unnamed protein product [Vitis vinifera]	20 DAA	3.07926	0.00951622	#N/A
MELO3C000887	Alpha-amylase/subtilisin inhibitor precursor, putative [Ricinus communis]	20 DAA	2.99268	0.01249	#N/A
MELO3C018580	phloem filament protein [Cucumis melo subsp. melo]	20 DAA	2.86906	0.0206092	#N/A
MELO3C022430	pore-forming toxin-like protein Hfr-2 [Triticum aestivum]	20 DAA	2.85991	0.002612	#N/A
MELO3C003435	jumonji domain protein [Populus trichocarpa]	20 DAA	0.35091	0.000300072	#N/A
MELO3C010549		20 DAA	2.84548	0.0452123	#N/A
MELO3C014930	ty3-gypsy retrotransposon protein [Cucumis melo subsp. melo]	20 DAA	2.83508	0.000391852	#N/A
MELO3C004178	kelch repeat protein, putative [Ricinus communis]	20 DAA	0.352929	6.95432e-06	#N/A
MELO3C019409		20 DAA	2.83102	0.0168648	#N/A
MELO3C003949	leucine-rich repeat-containing protein, putative [Ricinus communis]	20 DAA	2.8232	0.0182369	#N/A
MELO3C004597	PREDICTED: hypothetical protein [Vitis vinifera]	20 DAA	0.358341	0.00136827	#N/A
MELO3C006152	predicted protein [Populus trichocarpa]	20 DAA	2.78863	6.42322e-08	#N/A
MELO3C020901		20 DAA	2.72039	0.00385521	#N/A
MELO3C000650	Putative reverse transcriptase [Oryza sativa Japonica Group]	20 DAA	0.369192	0.0046166	#N/A
MELO3C026948	predicted protein [Populus trichocarpa]	20 DAA	0.371148	0.00101144	#N/A
MELO3C011921	F-box and wd40 domain protein, putative [Ricinus communis]	20 DAA	2.67708	9.2167e-06	#N/A
MELO3C008515	ARGOS-like protein [Arabidopsis thaliana]	20 DAA	2.65799	0.000467108	#N/A
MELO3C004362	predicted protein [Populus trichocarpa]	20 DAA	0.377402	4.37918e-05	#N/A
MELO3C014318	DWARF27 [Oryza sativa Japonica Group]	20 DAA	2.63569	0.000135074	#N/A
MELO3C007900	predicted protein [Populus trichocarpa]	20 DAA	0.390905	1.2652e-06	#N/A
MELO3C009477	calcium/calmodulin protein kinase 1 [Nicotiana tabacum]	20 DAA	0.391527	0.00354473	#N/A
MELO3C016060		20 DAA	2.55183	0.00337064	#N/A
MELO3C002435	hypothetical protein VITISV_006992 [Vitis vinifera]	20 DAA	0.393676	0.0335307	#N/A
MELO3C008012		20 DAA	2.52588	0.00121671	#N/A
MELO3C026402	predicted protein [Populus trichocarpa]	20 DAA	2.52317	0.00466986	#N/A
MELO3C023590	pheophytinase [Arabidopsis thaliana]	20 DAA	2.50283	0.00982629	#N/A
MELO3C002114	PREDICTED: hypothetical protein [Vitis vinifera]	20 DAA	0.401146	0.0469539	#N/A
MELO3C018426		20 DAA	0.401178	1.61343e-05	#N/A
MELO3C003482	PREDICTED: hypothetical protein isoform 1 [Vitis vinifera]	20 DAA	0.4012	2.70632e-06	#N/A
MELO3C024862	hypothetical protein RCOM_0756330 [Ricinus communis]	20 DAA	0.402119	8.50767e-06	#N/A
MELO3C005439	NOA1/RIF1 protein [Medicago truncatula]	20 DAA	0.403752	1.15488e-06	#N/A
MELO3C013269	predicted protein [Populus trichocarpa]	20 DAA	0.406872	0.0317041	#N/A
MELO3C000513	valacyclovir hydrolase, putative [Ricinus communis]	20 DAA	2.4368	0.0482052	#N/A
MELO3C010262	stress induced protein [Vitis vinifera]	20 DAA	2.42616	5.16783e-05	#N/A
MELO3C003353	vacuolar protein sorting-associated protein, putative [Ricinus communis]	20 DAA	2.42484	0.000350957	#N/A
MELO3C007318	unnamed protein product [Vitis vinifera]	20 DAA	2.41106	0.00665074	#N/A
MELO3C014433	clathrin assembly protein, putative [Ricinus communis]	20 DAA	0.415331	0.0183886	#N/A
MELO3C013188	pentatricopeptide repeat-containing protein, putative [Ricinus communis]	20 DAA	2.3987	0.0123748	#N/A
MELO3C018223	methyltransferase [Arabidopsis thaliana]	20 DAA	0.418152	7.02886e-06	#N/A
MELO3C004926		20 DAA	0.419923	7.8483e-05	#N/A
MELO3C018891	PREDICTED: hypothetical protein [Vitis vinifera]	20 DAA	2.38094	0.00717853	#N/A
MELO3C008011	proline-rich protein [Gossypium hirsutum]	20 DAA	2.3616	0.00261387	#N/A
MELO3C023255	predicted protein [Populus trichocarpa]	20 DAA	2.36148	0.0208544	#N/A
MELO3C016995	serine-rich protein [Cucumis melo subsp. melo]	20 DAA	0.43127	0.000198116	#N/A
MELO3C017973	Putative reverse transcriptase [Oryza sativa Japonica Group]	20 DAA	0.432241	0.0130253	#N/A
MELO3C016396	PREDICTED: hypothetical protein [Vitis vinifera]	20 DAA	0.43346	0.0313183	#N/A
MELO3C011910	S-adenosylmethionine-dependent methyltransferase domain-containing protein [Arabidopsis thaliana]	20 DAA	0.433524	0.0260596	#N/A
MELO3C004975	conserved hypothetical protein [Ricinus communis]	20 DAA	0.445427	0.0174959	#N/A
MELO3C014489	conserved hypothetical protein [Ricinus communis]	20 DAA	0.451826	0.00720971	#N/A
MELO3C003731	nucleoredoxin, putative [Ricinus communis]	20 DAA	0.454832	3.46164e-05	#N/A
MELO3C004477	heparanase, putative [Ricinus communis]	20 DAA	0.455872	0.00373603	#N/A
MELO3C003403	conserved hypothetical protein [Ricinus communis]	20 DAA	2.19092	0.0179731	#N/A
MELO3C007652	amino acid binding protein, putative [Ricinus communis]	20 DAA	2.16633	0.0054077	#N/A
MELO3C013487	predicted protein [Populus trichocarpa]	20 DAA	0.46203	0.0101384	#N/A
MELO3C016342	protein ROH1 [Arabidopsis thaliana]	20 DAA	0.464998	0.000152415	#N/A
MELO3C018733	ripening induced protein [Ficus pumila var. awkeotsang]	20 DAA	2.1245	4.30817e-06	#N/A
MELO3C026174	Sterile alpha motif (SAM) domain-containing protein [Arabidopsis thaliana]	20 DAA	2.11781	0.00571723	#N/A
MELO3C015184	CTV.20 [Citrus trifoliata]	20 DAA	0.47469	0.000390972	#N/A
MELO3C021172	BCL-2-associated athanogene 6 [Arabidopsis lyrata subsp. lyrata]	20 DAA	2.09755	4.67326e-05	#N/A
MELO3C010276	Jp18 [Citrus trifoliata]	20 DAA	0.484224	0.0444511	#N/A
MELO3C023762	LuxR family transcriptional regulator [Schiedea globosa]	20 DAA	0.487843	0.000441775	#N/A
MELO3C005557	PREDICTED: hypothetical protein [Vitis vinifera]	20 DAA	0.488567	0.00136827	#N/A
MELO3C003597	Ubiquinone biosynthesis protein coq-8, putative [Ricinus communis]	20 DAA	2.03671	0.00412385	#N/A
MELO3C007601	extensin-like protein [Zea mays]	20 DAA	0.495845	0.0183998	#N/A
MELO3C021444	Acytochrome-c oxidase/ electron carrier [Arabidopsis thaliana]	20 DAA	2.01256	0.039774	#N/A
MELO3C007263	NDT80/PhoG-like protein [Dictyostelium discoideum AX4]	20 DAA	0.498784	0.0201512	#N/A
