# Supplementary material for: Comparative transcriptome analyses shed light on carotenoid production and plastid development in melon fruit
Source: Hortic Res. 2021 May 1;8:112. doi: 10.1038/s41438-021-00547-6 (PMC8087762; doi:10.1038/s41438-021-00547-6)
Supplement: Supplementary file 5 — Table S5 [file 41438_2021_547_MOESM5_ESM.xlsx]

## Sheet: Table S4
Table S4. A list of genes in yofi mutant changed in more than one fruit developmental stages. Digital expression data and statistics appear in Table S3.
Gene ID	Expression in yofi	Annotation	Developmental stages of deferantioal expression			MapMan classification
MELO3C000585	up-regulated	photosystem I P700 apoprotein A1 [Cucumis melo subsp. melo]	0 DAA	10 ADD	20 DAA	PS.lightreaction.photosystem I.PSI polypeptide subunits
MELO3C004244	up-regulated	lipoxygenase 1 [Cucumis sativus]	0 DAA	10 ADD	20 DAA	hormone metabolism.jasmonate.synthesis-degradation.lipoxygenase
MELO3C000196	up-regulated	ATP synthase CF1 alpha subunit [Cucumis melo subsp. melo]	0 DAA	10 ADD	20 DAA	mitochondrial electron transport / ATP synthesis.F1-ATPase
MELO3C014267	up-regulated	acylamino-acid-releasing enzyme, putative [Ricinus communis]	0 DAA	10 ADD	20 DAA	protein.degradation
MELO3C027053	up-regulated	hypothetical chloroplast RF19 [Cucumis melo subsp. melo]	0 DAA	10 ADD	20 DAA	#N/A
MELO3C023924	up-regulated	unknown	0 DAA	10 ADD	20 DAA	#N/A
MELO3C027413	up-regulated	maturase K [Cucumis melo subsp. agrestis]	0 DAA	10 ADD	20 DAA	RNA.processing.splicing
MELO3C024920	up-regulated	ZIP transporter [Populus trichocarpa]	0 DAA	10 ADD	20 DAA	transport.metal
MELO3C000277	up-regulated	cytochrome b6 [Cucumis sativus]	0 DAA	10 ADD	20 DAA	PS.lightreaction.cytochrome b6/f.cytochrome b6 (CYB6)
MELO3C000713	up-regulated	succinate dehydrogenase subunit 4 [Cucumis melo subsp. melo]	0 DAA	10 ADD	20 DAA	#N/A
MELO3C000995	up-regulated	ATP synthase CF0 A subunit [Cucumis sativus]	0 DAA	10 ADD	20 DAA	PS.lightreaction.ATP synthase.chloroplastic subunit a
MELO3C001595	up-regulated	RecName: Full=Photosystem I P700 chlorophyll a apoprotein A1; Short=PSI-A; Short=PsaA	0 DAA	10 ADD	20 DAA	PS.lightreaction.photosystem I.PSI polypeptide subunits
MELO3C000100	up-regulated	photosystem I P700 chlorophyll a apoprotein A2 [Cucumis sativus]	0 DAA	10 ADD	20 DAA	PS.lightreaction.photosystem I.PSI polypeptide subunits
MELO3C001192	up-regulated	unknown	0 DAA	10 ADD	20 DAA	#N/A
MELO3C027250	up-regulated	hypothetical chloroplast RF21 [Cucumis melo subsp. melo]	0 DAA	10 ADD	20 DAA	#N/A
MELO3C000965	up-regulated	ATPase subunit 6 [Cucumis melo subsp. melo]	0 DAA	10 ADD	20 DAA	mitochondrial electron transport / ATP synthesis.F1-ATPase
MELO3C027007	up-regulated	unknown	0 DAA	10 ADD	20 DAA	#N/A
MELO3C001330	up-regulated	unknown	0 DAA	10 ADD	20 DAA	#N/A
MELO3C008282	up-regulated	ORF64c [Arabidopsis lyrata subsp. lyrata]	0 DAA	10 ADD	20 DAA	#N/A
MELO3C000623	up-regulated	ribosomal protein S2 [Cucumis melo subsp. melo]	0 DAA	10 ADD	20 DAA	protein.synthesis.ribosomal protein.prokaryotic.chloroplast.30S subunit.S2
MELO3C000101	up-regulated	RecName: Full=Photosystem I P700 chlorophyll a apoprotein A1; Short=PSI-A; Short=PsaA	0 DAA	10 ADD	20 DAA	PS.lightreaction.photosystem I.PSI polypeptide subunits
MELO3C000423	up-regulated	F1-ATPase alpha subunit [Astelia sp. Grimes 3525]	0 DAA	10 ADD	20 DAA	PS.lightreaction.ATP synthase
MELO3C000732	up-regulated	unknown	0 DAA	10 ADD	20 DAA	#N/A
MELO3C008486	up-regulated	unknown	0 DAA	10 ADD	20 DAA	#N/A
MELO3C000759	up-regulated	ribosomal protein L5 [Cucumis melo subsp. melo]	0 DAA	10 ADD	20 DAA	protein.synthesis.ribosomal protein.eukaryotic.60S subunit.L5
MELO3C027107	up-regulated	RecName: Full=Photosystem I assembly protein ycf4	0 DAA	10 ADD	20 DAA	protein.assembly and cofactor ligation
MELO3C001727	up-regulated	hypothetical protein SORBIDRAFT_1368s002010 [Sorghum bicolor]	0 DAA	10 ADD	20 DAA	#N/A
MELO3C001763	up-regulated	cytochrome P450 like_TBP [Nicotiana tabacum]	0 DAA	10 ADD	20 DAA	#N/A
MELO3C000458	up-regulated	unknown	0 DAA	10 ADD	20 DAA	#N/A
MELO3C008485	up-regulated	hypothetical protein CaO19.6835 [Candida albicans SC5314]	0 DAA	10 ADD	20 DAA	#N/A
MELO3C020639	up-regulated	F1-ATPase alpha subunit [Dictyostega orobanchoides]	0 DAA	10 ADD	20 DAA	PS.lightreaction.ATP synthase
MELO3C000500	up-regulated	RecName: Full=Photosystem II CP47 chlorophyll apoprotein; AltName: Full=PSII 47 kDa protein; AltName: Full=Protein CP-47	0 DAA	10 ADD	20 DAA	PS.lightreaction.photosystem II.PSII polypeptide subunits
MELO3C013037	up-regulated	putative ATP synthase F1 subunit 1 [Cucumis melo subsp. melo]	0 DAA	10 ADD	20 DAA	PS.lightreaction.ATP synthase
MELO3C001815	up-regulated	rRNA intron-encoded homing endonuclease [Oryza sativa]	0 DAA	10 ADD	20 DAA	#N/A
MELO3C008487	up-regulated	hypothetical protein VITISV_001840 [Vitis vinifera]	0 DAA	10 ADD	20 DAA	#N/A
MELO3C027006	up-regulated	unknown	0 DAA	10 ADD	20 DAA	#N/A
MELO3C001782	up-regulated	unknown	0 DAA	10 ADD	20 DAA	#N/A
MELO3C012735	up-regulated	hypothetical protein G11MC16DRAFT_3625 [Geobacillus sp. G11MC16]	0 DAA	10 ADD	20 DAA	#N/A
MELO3C000511	up-regulated	ribosomal protein L5 [Cucumis melo subsp. melo]	0 DAA	10 ADD	20 DAA	#N/A
MELO3C023925	up-regulated	unknown	0 DAA	10 ADD	20 DAA	#N/A
MELO3C001505	up-regulated	unknown	0 DAA	10 ADD	20 DAA	#N/A
MELO3C026656	up-regulated	putative ATP synthase F1 subunit 1 [Cucumis melo subsp. melo]	0 DAA	10 ADD	20 DAA	PS.lightreaction.ATP synthase
MELO3C017084	up-regulated	hypothetical protein VITISV_029800 [Vitis vinifera]	0 DAA	10 ADD	20 DAA	#N/A
MELO3C022377	up-regulated	cytochrome P450, putative [Ricinus communis]	0 DAA	10 ADD		misc.cytochrome P450
MELO3C023086	up-regulated	9-cis epoxycarotenoid dioxygenase [Citrullus lanatus]	0 DAA	10 ADD		hormone metabolism.abscisic acid.synthesis-degradation.synthesis.9-cis-epoxycarotenoid dioxygenase
MELO3C024239	up-regulated	Mitochondrial carnitine/acylcarnitine carrier protein, putative [Ricinus communis]	0 DAA	10 ADD		transport.metabolite transporters at the mitochondrial membrane
MELO3C025510	up-regulated	translation elongation factor 1 alpha [Platanus x acerifolia]	0 DAA	10 ADD		protein.synthesis.elongation
MELO3C024646	up-regulated	phosphoenolpyruvate carboxylase kinase [Glycine max]	0 DAA	10 ADD		protein.postranslational modification
MELO3C014239	up-regulated	PIP2 protein [Gossypium hirsutum]	0 DAA	10 ADD		transport.Major Intrinsic Proteins.PIP
MELO3C014235	up-regulated	cytokinin riboside 5'-monophosphate phosphoribohydrolase LOG3 [Arabidopsis thaliana]	0 DAA	10 ADD		#N/A
MELO3C003731	up-regulated	nucleoredoxin, putative [Ricinus communis]	0 DAA	10 ADD		#N/A
MELO3C000173	up-regulated	photosystem II 44 kDa protein [Nicotiana tabacum]		10 ADD	20 DAA	PS.lightreaction.photosystem II.PSII polypeptide subunits
MELO3C009551	up-regulated	transcription factor CCAAT [Lotus japonicus]		10 ADD	20 DAA	RNA.regulation of transcription.CCAAT box binding factor family, HAP2
MELO3C000107	up-regulated	ribosomal protein S7 [Lotus japonicus]		10 ADD	20 DAA	protein.synthesis.ribosomal protein.prokaryotic.chloroplast.30S subunit.S7
MELO3C000428	up-regulated	photosystem II protein D1 [Eucalyptus globulus subsp. globulus]		10 ADD	20 DAA	PS.lightreaction.photosystem II.PSII polypeptide subunits
MELO3C025066	up-regulated	photosystem I P700 apoprotein A1 [Cucumis melo subsp. melo]		10 ADD	20 DAA	PS.lightreaction.photosystem I.PSI polypeptide subunits
MELO3C000130	up-regulated	ribulose-1,5-bisphosphate carboxylase/oxygenase large subunit [Cucumis sativus]		10 ADD	20 DAA	PS.calvin cycle.rubisco large subunit
MELO3C014745	up-regulated	PREDICTED: similar to importin-related [Vitis vinifera]		10 ADD	20 DAA	protein.targeting.nucleus
MELO3C011114	up-regulated	multidrug resistance pump, putative [Ricinus communis]		10 ADD	20 DAA	transport.misc
MELO3C001566	up-regulated	ATP synthase CF0 C subunit [Marchantia polymorpha]		10 ADD	20 DAA	PS.lightreaction.ATP synthase.subunit C
MELO3C021760	up-regulated	dimeric phloem specific lectin PP2 [Cucurbita maxima]		10 ADD	20 DAA	cell.organisation
MELO3C012016	up-regulated	major latex-like protein [Gossypium hirsutum]		10 ADD	20 DAA	stress.abiotic.unspecified
MELO3C018580	up-regulated	phloem filament protein [Cucumis melo subsp. melo]		10 ADD	20 DAA	#N/A
MELO3C000827	up-regulated	ATP synthase CF0 subunit I [Cucumis melo subsp. melo]		10 ADD	20 DAA	PS.lightreaction.ATP synthase.subunit B (ATPF)
MELO3C000483	up-regulated	ribulose-1,5-bisphosphate carboxylase/oxygenase large subunit [Microstachys corniculata]		10 ADD	20 DAA	PS.calvin cycle.rubisco large subunit
MELO3C000900	up-regulated	hypothetical chloroplast RF21 [Cucumis melo subsp. melo]		10 ADD	20 DAA	#N/A
MELO3C000701	up-regulated	rpoC-like ORF 236		10 ADD	20 DAA	RNA.transcription
MELO3C027351	up-regulated	photosystem I assembly protein ycf3 [Fragaria vesca subsp. vesca]		10 ADD	20 DAA	protein.assembly and cofactor ligation
MELO3C027055	up-regulated	NADH-plastoquinone oxidoreductase subunit 1 [Cucumis melo subsp. melo]		10 ADD	20 DAA	PS.lightreaction.cyclic electron flow-chlororespiration
MELO3C001174	up-regulated	hypothetical chloroplast RF21 [Cucumis melo subsp. melo]		10 ADD	20 DAA	protein.assembly and cofactor ligation
MELO3C001225	up-regulated	acetyl-CoA carboxylase carbosyltransferase beta subunit [Cucumis melo subsp. melo]		10 ADD	20 DAA	#N/A
MELO3C019951	up-regulated	ATPase subunit 1 [Cucumis sativus]		10 ADD	20 DAA	mitochondrial electron transport / ATP synthesis.F1-ATPase
MELO3C004853	up-regulated	ribosomal protein S3 [Cucumis melo subsp. melo]		10 ADD	20 DAA	protein.synthesis.ribosomal protein.prokaryotic.chloroplast.30S subunit.S3
MELO3C001415	up-regulated	ribosomal protein L2 [Cucumis sativus]		10 ADD	20 DAA	protein.synthesis.ribosomal protein.prokaryotic.chloroplast.50S subunit.L2
MELO3C000108	up-regulated	ribosomal protein L16 [Cucumis sativus]		10 ADD	20 DAA	protein.synthesis.ribosomal protein.prokaryotic.chloroplast.50S subunit.L16
MELO3C000179	up-regulated	RecName: Full=NAD(P)H-quinone oxidoreductase subunit 1, chloroplastic; AltName: Full=NAD(P)H dehydrogenase subunit 1; Short=NDH subunit 1; AltName: Full=NADH-plastoquinone oxidoreductase subunit 1		10 ADD	20 DAA	PS.lightreaction.cyclic electron flow-chlororespiration
MELO3C000601	up-regulated	RNA polymerase beta I subunit [Cucumis sativus]		10 ADD	20 DAA	RNA.transcription
MELO3C027174	up-regulated	H+-transporting two-sector ATPase, alpha/beta subunit, central region; H+-transporting two-sector ATPase, delta/epsilon subunit [Medicago truncatula]		10 ADD	20 DAA	mitochondrial electron transport / ATP synthesis.F1-ATPase
MELO3C000887	up-regulated	Alpha-amylase/subtilisin inhibitor precursor, putative [Ricinus communis]		10 ADD	20 DAA	#N/A
MELO3C000399	up-regulated	cytochrome b6/f complex subunit IV [Nicotiana tabacum]		10 ADD	20 DAA	PS.lightreaction.cytochrome b6/f.subunit 4 (PETD)
MELO3C027054	up-regulated	NADH dehydrogenase subunit 7 [Cucumis sativus]		10 ADD	20 DAA	PS.lightreaction.cyclic electron flow-chlororespiration
MELO3C027102	up-regulated	RNA polymerase beta I subunit [Cucumis sativus]		10 ADD	20 DAA	RNA.transcription
MELO3C027106	up-regulated	RecName: Full=Apocytochrome f; Flags: Precursor		10 ADD	20 DAA	PS.lightreaction.cytochrome b6/f.apocytochrome f (CYF)
MELO3C020097	up-regulated	unknown		10 ADD	20 DAA	#N/A
MELO3C001268	up-regulated	unknown		10 ADD	20 DAA	RNA.transcription
MELO3C027236	up-regulated	photosystem I subunit VII [Cucumis sativus]		10 ADD	20 DAA	PS.lightreaction.photosystem I.PSI polypeptide subunits
MELO3C000111	up-regulated	ribosomal protein L2 [Cucumis sativus]		10 ADD	20 DAA	protein.synthesis.ribosomal protein.prokaryotic.chloroplast.50S subunit.L2
MELO3C000330	up-regulated	RNA polymerase beta'' subunit [Cucumis melo subsp. melo]		10 ADD	20 DAA	RNA.transcription
MELO3C002925	up-regulated	unknown		10 ADD	20 DAA	#N/A
MELO3C001309	up-regulated	ribosomal protein S18 [Cucumis melo subsp. melo]		10 ADD	20 DAA	protein.synthesis.ribosomal protein.prokaryotic.chloroplast.30S subunit.S18
MELO3C001821	up-regulated	RecName: Full=Apocytochrome f; Flags: Precursor		10 ADD	20 DAA	PS.lightreaction.cytochrome b6/f.apocytochrome f (CYF)
MELO3C027417	up-regulated	NADH-plastoquinone oxidoreductase subunit 5 [Cucumis melo subsp. melo]		10 ADD	20 DAA	PS.lightreaction.cyclic electron flow-chlororespiration
MELO3C009108	up-regulated	phospholipid transfer protein 1 [Zea mays subsp. parviglumis]		10 ADD	20 DAA	lipid metabolism.lipid transfer proteins etc
MELO3C000951	up-regulated	RNA polymerase alpha subunit [Cucumis melo subsp. melo]		10 ADD	20 DAA	RNA.transcription
MELO3C000241	up-regulated	ribosomal protein L14 [Cucumis sativus]		10 ADD	20 DAA	protein.synthesis.ribosomal protein.prokaryotic.chloroplast.50S subunit.L14
MELO3C000332	up-regulated	RNA polymerase beta subunit [Cucumis sativus]		10 ADD	20 DAA	RNA.transcription
MELO3C000180	up-regulated	NADH-plastoquinone oxidoreductase subunit I [Cucumis melo subsp. melo]		10 ADD	20 DAA	PS.lightreaction.cyclic electron flow-chlororespiration
MELO3C012246	up-regulated	3-ketoacyl-CoA synthase [Gossypium hirsutum]		10 ADD	20 DAA	lipid metabolism.FA synthesis and FA elongation.beta ketoacyl CoA synthase
MELO3C027101	up-regulated	RecName: Full=DNA-directed RNA polymerase subunit beta; AltName: Full=PEP; AltName: Full=Plastid-encoded RNA polymerase subunit beta; Short=RNA polymerase subunit beta		10 ADD	20 DAA	RNA.transcription
MELO3C002330	up-regulated	Esterase precursor, putative [Ricinus communis]		10 ADD	20 DAA	misc.GDSL-motif lipase
MELO3C005686	up-regulated	cytochrome P450 [Populus trichocarpa]		10 ADD	20 DAA	misc.cytochrome P450
MELO3C010132	up-regulated	zinc finger protein, putative [Ricinus communis]		10 ADD	20 DAA	misc.GDSL-motif lipase
MELO3C004693	up-regulated	Pollen Ole e 1 allergen and extensin family protein [Arabidopsis thaliana]		10 ADD	20 DAA	#N/A
MELO3C025219	up-regulated	lipid transfer protein 3 precursor [Prunus dulcis]		10 ADD	20 DAA	lipid metabolism.lipid transfer proteins etc
MELO3C000490	up-regulated	RNA polymerase beta subunit [Cucumis sativus]		10 ADD	20 DAA	RNA.transcription
MELO3C026738	up-regulated	N-acetyltransferase, putative [Ricinus communis]	0 DAA		20 DAA	hormone metabolism.ethylene.signal transduction
MELO3C006455	up-regulated	cellulose synthase, putative [Ricinus communis]	0 DAA		20 DAA	cell wall.cellulose synthesis.cellulose synthase
MELO3C007652	up-regulated	amino acid binding protein, putative [Ricinus communis]	0 DAA		20 DAA	#N/A
MELO3C009389	up-regulated	UDP-glucosyltransferase family 1 protein [Citrus sinensis]	0 DAA		20 DAA	misc.UDP glucosyl and glucoronyl transferases
MELO3C013917	up-regulated	AP2 domain class transcription factor [Malus x domestica]	0 DAA		20 DAA	hormone metabolism.ethylene.signal transduction
MELO3C005383	up-regulated	Glycerol-3-phosphate transporter, putative [Ricinus communis]	0 DAA		20 DAA	transport.membrane system unknown
MELO3C014930	up-regulated	ty3-gypsy retrotransposon protein [Cucumis melo subsp. melo]	0 DAA		20 DAA	#N/A
MELO3C010262	up-regulated	stress induced protein [Vitis vinifera]	0 DAA		20 DAA	#N/A
MELO3C019409	up-regulated	unknown	0 DAA		20 DAA	#N/A
MELO3C025580	up-regulated	ccr4-associated factor, putative [Ricinus communis]	0 DAA		20 DAA	RNA.processing.ribonucleases
MELO3C000667	up-regulated	LOW QUALITY PROTEIN: conserved hypothetical protein [Bacteroides sp. 2_1_33B]	0 DAA		20 DAA	#N/A
MELO3C014268	up-regulated	acylamino-acid-releasing enzyme, putative [Ricinus communis]	0 DAA		20 DAA	protein.degradation
MELO3C007318	up-regulated	unnamed protein product [Vitis vinifera]	0 DAA		20 DAA	#N/A
MELO3C009127	up-regulated	WRKY protein [Cucumis sativus]	0 DAA		20 DAA	RNA.regulation of transcription.WRKY domain transcription factor family
MELO3C016809	up-regulated	zinc-finger protein 1 [Datisca glomerata]	0 DAA		20 DAA	RNA.regulation of transcription.C2H2 zinc finger family
MELO3C008515	up-regulated	ARGOS-like protein [Arabidopsis thaliana]	0 DAA		20 DAA	#N/A
MELO3C025433	up-regulated	ccd1, putative [Ricinus communis]	0 DAA		20 DAA	signalling.calcium
MELO3C022337	up-regulated	SAUR family protein [Populus trichocarpa]	0 DAA		20 DAA	hormone metabolism.auxin.induced-regulated-responsive-activated
MELO3C017373	up-regulated	unknown	0 DAA		20 DAA	#N/A
MELO3C000494	up-regulated	unknown	0 DAA		20 DAA	#N/A
MELO3C011772	up-regulated	NADH dehydrogenase subunit 7 [Arabidopsis thaliana]	0 DAA		20 DAA	mitochondrial electron transport / ATP synthesis.NADH-DH.localisation not clear
MELO3C007317	up-regulated	unnamed protein product [Vitis vinifera]	0 DAA		20 DAA	#N/A
MELO3C002624	up-regulated	ethylene-responsive element binding factor 4 [Glycine max]	0 DAA		20 DAA	hormone metabolism.ethylene.signal transduction
MELO3C021523	up-regulated	cytochrome c oxidase subunit I [Veronica subalpina]	0 DAA		20 DAA	mitochondrial electron transport / ATP synthesis.cytochrome c oxidase
MELO3C000489	up-regulated	unknown	0 DAA		20 DAA	mitochondrial electron transport / ATP synthesis.cytochrome c oxidase
MELO3C005465	up-regulated	ethylene response factor 11 [Actinidia deliciosa]	0 DAA		20 DAA	RNA.regulation of transcription.AP2/EREBP, APETALA2/Ethylene-responsive element binding protein family
MELO3C016060	up-regulated	unknown	0 DAA		20 DAA	#N/A
MELO3C020343	up-regulated	hypothetical protein VITISV_030710 [Vitis vinifera]	0 DAA		20 DAA	#N/A
MELO3C001373	up-regulated	unknown	0 DAA		20 DAA	#N/A
MELO3C027032	up-regulated	ATPase subunit 6 [Cucumis melo subsp. melo]	0 DAA		20 DAA	mitochondrial electron transport / ATP synthesis.F1-ATPase
MELO3C023923	up-regulated	unknown	0 DAA		20 DAA	#N/A
MELO3C018157	up-regulated	RecName: Full=Cytochrome c oxidase subunit 3; AltName: Full=Cytochrome c oxidase polypeptide III	0 DAA		20 DAA	mitochondrial electron transport / ATP synthesis.cytochrome c oxidase
MELO3C012217	up-regulated	AP2 domain-containing transcription factor [Populus trichocarpa]	0 DAA		20 DAA	RNA.regulation of transcription.AP2/EREBP, APETALA2/Ethylene-responsive element binding protein family
MELO3C027329	up-regulated	unknown	0 DAA		20 DAA	#N/A
MELO3C000043	up-regulated	hypothetical protein NitoCp121 [Nicotiana tomentosiformis]	0 DAA		20 DAA	#N/A
MELO3C001327	up-regulated	unnamed protein product [Vitis vinifera]	0 DAA		20 DAA	#N/A
MELO3C005270	up-regulated	unknown	0 DAA		20 DAA	#N/A
MELO3C001664	up-regulated	photosystem I P700 apoprotein A1 [Cucumis melo subsp. melo]	0 DAA		20 DAA	PS.lightreaction.photosystem I.PSI polypeptide subunits
MELO3C022991	up-regulated	unknown	0 DAA		20 DAA	#N/A
MELO3C000283	up-regulated	unknown	0 DAA		20 DAA	#N/A
MELO3C027127	up-regulated	ORF137 [Pinus koraiensis]	0 DAA		20 DAA	#N/A
MELO3C003230	up-regulated	Anthocyanin 5-aromatic acyltransferase, putative [Ricinus communis]	0 DAA		20 DAA	secondary metabolism.phenylpropanoids
MELO3C020592	up-regulated	copper transporter 1 [Arabidopsis thaliana]	0 DAA		20 DAA	transport.metal
MELO3C001335	up-regulated	hypothetical protein [Oryza sativa Japonica Group]	0 DAA		20 DAA	#N/A
MELO3C022518	up-regulated	gibberellin 20-oxidase [Pisum sativum]	0 DAA		20 DAA	hormone metabolism.ethylene.synthesis-degradation
MELO3C018790	up-regulated	unknown	0 DAA		20 DAA	#N/A
