# Supplementary material for: Comparative transcriptome analyses shed light on carotenoid production and plastid development in melon fruit
Source: Hortic Res. 2021 May 1;8:112. doi: 10.1038/s41438-021-00547-6 (PMC8087762; doi:10.1038/s41438-021-00547-6)
Supplement: Supplementary file 6 — Table S6 [file 41438_2021_547_MOESM6_ESM.xlsx]

## Sheet: Sheet2
Gene showing differential expression as a result of Crtiso and of Or loss of function mutations as compared to the WT in all the tested developmental stages
Gene ID	Annotation	MapMan Classification
MELO3C025360	lactoylglutathione lyase [Gossypium hirsutum]	amino acid metabolism.degradation.aspartate family.threonine
MELO3C022076	proline dehydrogenase [Glycine max]	amino acid metabolism.degradation.glutamate family.proline
MELO3C005224	glutamate decarboxylase [Citrus sinensis]	amino acid metabolism.synthesis.central amino acid metabolism.GABA.Glutamate decarboxylase
MELO3C006455	cellulose synthase, putative [Ricinus communis]	cell wall.cellulose synthesis.cellulose synthase
MELO3C021245	Polygalacturonase precursor, putative [Ricinus communis]	cell wall.degradation.pectate lyases and polygalacturonases
MELO3C020005	expansin [Prunus armeniaca]	cell wall.modification
MELO3C021999	Alpha-expansin 5 precursor, putative [Ricinus communis]	cell wall.modification
MELO3C026945	Xyloglucan endotransglucosylase/hydrolase protein 2 precursor, putative [Ricinus communis]	cell wall.modification
MELO3C015962	Pectinesterase-2 precursor, putative [Ricinus communis]	cell wall.pectin*esterases.PME
MELO3C005640	UDP-D-glucose/UDP-D-galactose 4-epimerase 1 [Arabidopsis thaliana]	cell wall.precursor synthesis.UGE
MELO3C002414	ankyrin repeat-containing protein, putative [Ricinus communis]	cell.organisation
MELO3C019823	Kinesin-II 85 kDa subunit, putative [Ricinus communis]	cell.organisation
MELO3C018887	fimbrin-like protein 2 [Arabidopsis thaliana]	cell.organisation
MELO3C022501	SNARE-interacting protein KEULE [Arabidopsis thaliana]	cell.vesicle transport
MELO3C009548	syntaxin, putative [Ricinus communis]	cell.vesicle transport
MELO3C025408	RecName: Full=Thiazole biosynthetic enzyme, chloroplastic; Flags: Precursor	Co-factor and vitamine metabolism.thiamine
MELO3C006079	RecName: Full=Desiccation protectant protein Lea14 homolog	development.late embryogenesis abundant
MELO3C012433	Patatin T5 precursor, putative [Ricinus communis]	development.storage proteins
MELO3C013366	major facilitator family protein [Arabidopsis thaliana]	development.unspecified
MELO3C008026	Auxin-induced protein 5NG4, putative [Ricinus communis]	development.unspecified
MELO3C017754	NAC domain transcription factor [Citrus trifoliata]	development.unspecified
MELO3C005869	nodulin MtN3 family protein [Arabidopsis lyrata subsp. lyrata]	development.unspecified
MELO3C013287	NAC transcription factor [Vitis pseudoreticulata]	development.unspecified
MELO3C010177	Auxin-induced protein 5NG4, putative [Ricinus communis]	development.unspecified
MELO3C008025	Auxin-induced protein 5NG4, putative [Ricinus communis]	development.unspecified
MELO3C023195	NAC transcription factor [Cucumis melo]	development.unspecified
MELO3C023874	protein rotundifolia like 8 [Arabidopsis thaliana]	development.unspecified
MELO3C016540	NAC domain-containing protein, putative [Ricinus communis]	development.unspecified
MELO3C005711	metal ion binding protein, putative [Ricinus communis]	DNA.repair
MELO3C005712	heavy-metal-associated domain-containing protein [Arabidopsis thaliana]	DNA.repair
MELO3C013306	ankyrin repeat domain protein, putative [Ricinus communis]	DNA.synthesis/chromatin structure
MELO3C016017	peripheral-type benzodiazepine receptor, putative [Ricinus communis]	hormone metabolism.abscisic acid.induced-regulated-responsive-activated
MELO3C007597	Indole-3-acetic acid-amido synthetase GH3.3, putative [Ricinus communis]	hormone metabolism.auxin.induced-regulated-responsive-activated
MELO3C018843	Auxin-induced in root cultures protein 12 precursor, putative [Ricinus communis]	hormone metabolism.auxin.induced-regulated-responsive-activated
MELO3C010317	ATP binding protein, putative [Ricinus communis]	hormone metabolism.auxin.induced-regulated-responsive-activated
MELO3C004195	USP-like protein [Astragalus sinicus]	hormone metabolism.ethylene.induced-regulated-responsive-activated
MELO3C026738	N-acetyltransferase, putative [Ricinus communis]	hormone metabolism.ethylene.signal transduction
MELO3C025608	ethylene responsive element binding factor 4-like protein [Eutrema halophilum]	hormone metabolism.ethylene.signal transduction
MELO3C013916	ethylene responsive transcription factor 1a [Citrullus lanatus subsp. vulgaris]	hormone metabolism.ethylene.signal transduction
MELO3C002624	ethylene-responsive element binding factor 4 [Glycine max]	hormone metabolism.ethylene.signal transduction
MELO3C017645	AP2/ERF domain-containing transcription factor [Populus trichocarpa]	hormone metabolism.ethylene.signal transduction
MELO3C006430	Ethylene-responsive transcription factor 1B, putative [Ricinus communis]	hormone metabolism.ethylene.signal transduction
MELO3C019735	ACC oxidase [Cucumis sativus]	hormone metabolism.ethylene.synthesis-degradation
MELO3C002483	gibberellin 20-oxidase, putative [Ricinus communis]	hormone metabolism.ethylene.synthesis-degradation
MELO3C022518	gibberellin 20-oxidase [Pisum sativum]	hormone metabolism.ethylene.synthesis-degradation
MELO3C024857	1-aminocyclopropane-1-carboxylate oxidase, putative [Ricinus communis]	hormone metabolism.ethylene.synthesis-degradation
MELO3C005801	1-aminocyclopropane-1-carboxylate oxidase, putative [Ricinus communis]	hormone metabolism.ethylene.synthesis-degradation
MELO3C004619	ACC oxidase [Cucumis melo]	hormone metabolism.ethylene.synthesis-degradation.1-aminocyclopropane-1-carboxylate oxidase
MELO3C018412	fatty acid 9-hydroperoxide lyase [Cucumis melo]	hormone metabolism.jasmonate.synthesis-degradation.allene oxidase synthase
MELO3C024348	lipoxygenase [Nicotiana attenuata]	hormone metabolism.jasmonate.synthesis-degradation.lipoxygenase
MELO3C014016	phospholipase D beta [Dimocarpus longan]	lipid metabolism.lipid degradation.lysophospholipases.phospholipase D
MELO3C004632	acyl CoA:diacylglycerol acyltransferase [Glycine max]	lipid metabolism.TAG synthesis
MELO3C013014	myo-inisitol oxygenase [Arabidopsis lyrata subsp. lyrata]	minor CHO metabolism.myo-inositol.myo inositol oxygenases
MELO3C021249	galactinol synthase [Cucumis melo]	minor CHO metabolism.raffinose family.galactinol synthases.putative
MELO3C024400	Phosphoethanolamine/phosphocholine phosphatase, putative [Ricinus communis]	misc.acid and other phosphatases
MELO3C022665	elicitor-inducible cytochrome P450 [Nicotiana tabacum]	misc.cytochrome P450
MELO3C021851	cytochrome P450 [Populus trichocarpa]	misc.cytochrome P450
MELO3C016686	cytochrome P450 monooxygenase CYP72A59 [Medicago truncatula]	misc.cytochrome P450
MELO3C002315	cytochrome P450 [Populus trichocarpa]	misc.cytochrome P450
MELO3C021168	Esterase precursor, putative [Ricinus communis]	misc.GDSL-motif lipase
MELO3C023335	beta-D-galactosidase [Pyrus pyrifolia]	misc.gluco-, galacto- and mannosidases.beta-galactosidase
MELO3C003201	glutathione S-transferase [Zea mays]	misc.glutathione S transferases
MELO3C009239	kinase, putative [Ricinus communis]	misc.myrosinases-lectin-jacalin
MELO3C002853	Reticuline oxidase precursor, putative [Ricinus communis]	misc.nitrilases, *nitrile lyases, berberine bridge enzymes, reticuline oxidases, troponine reductases
MELO3C026870	peroxidase precursor [Quercus suber]	misc.peroxidases
MELO3C023424	stellacyanin [Cucumis sativus]	misc.plastocyanin-like
MELO3C023420	NtEIG-A1 [Nicotiana tabacum]	misc.plastocyanin-like
MELO3C009391	UDP-glucosyltransferase, putative [Ricinus communis]	misc.UDP glucosyl and glucoronyl transferases
MELO3C007494	glycosyltransferase, CAZy family GT8 [Populus trichocarpa]	misc.UDP glucosyl and glucoronyl transferases
MELO3C000196	ATP synthase CF1 alpha subunit [Cucumis melo subsp. melo]	mitochondrial electron transport / ATP synthesis.F1-ATPase
MELO3C027174	H+-transporting two-sector ATPase, alpha/beta subunit, central region; H+-transporting two-sector ATPase, delta/epsilon subunit [Medicago truncatula]	mitochondrial electron transport / ATP synthesis.F1-ATPase
MELO3C001274	mitochondrial dicarboxylate carrier protein, putative [Ricinus communis]	mitochondrial electron transport / ATP synthesis.uncoupling protein
MELO3C014267	acylamino-acid-releasing enzyme, putative [Ricinus communis]	protein.degradation
MELO3C017623	caspase, putative [Ricinus communis]	protein.degradation
MELO3C010716	oligopeptidase, putative [Ricinus communis]	protein.degradation
MELO3C027089	clp protease proteolytic subunit [Cucumis melo subsp. melo]	protein.degradation
MELO3C009901	mitochondrial protein-like protein [Cucumis sativus]	protein.degradation.AAA type
MELO3C007857	ATP binding protein, putative [Ricinus communis]	protein.degradation.AAA type
MELO3C023903	RecName: Full=Cucumisin; AltName: Allergen=Cuc m 1; Flags: Precursor	protein.degradation.subtilases
MELO3C006682	ring finger protein, putative [Ricinus communis]	protein.degradation.ubiquitin.E3.RING
MELO3C020554	ubiquitin-protein ligase, putative [Ricinus communis]	protein.degradation.ubiquitin.E3.RING
MELO3C025784	protein binding protein, putative [Ricinus communis]	protein.degradation.ubiquitin.E3.RING
MELO3C011864	chaperone protein dnaJ-like protein [Arabidopsis thaliana]	protein.folding
MELO3C002150	mitogen-activated protein kinase kinase [Nicotiana benthamiana]	protein.postranslational modification
MELO3C020601	protein phosphatase 2C [Nicotiana tabacum]	protein.postranslational modification
MELO3C020535	mitogen-activated protein kinase kinase kinase 14 [Arabidopsis thaliana]	protein.postranslational modification
MELO3C025720	serine/threonine protein kinase, putative [Ricinus communis]	protein.postranslational modification
MELO3C007565	ATP binding protein, putative [Ricinus communis]	protein.postranslational modification
MELO3C021208	Protein kinase; U box [Medicago truncatula]	protein.postranslational modification.kinase.receptor like cytoplasmatic kinase VII
MELO3C001187	ribosomal protein S11 [Cucumis melo subsp. melo]	protein.synthesis.ribosomal protein.prokaryotic.chloroplast.30S subunit.S11
MELO3C000106	30S ribosomal protein S12 [Phoenix dactylifera]	protein.synthesis.ribosomal protein.prokaryotic.chloroplast.30S subunit.S12
MELO3C004853	ribosomal protein S3 [Cucumis melo subsp. melo]	protein.synthesis.ribosomal protein.prokaryotic.chloroplast.30S subunit.S3
MELO3C000108	ribosomal protein L16 [Cucumis sativus]	protein.synthesis.ribosomal protein.prokaryotic.chloroplast.50S subunit.L16
MELO3C001415	ribosomal protein L2 [Cucumis sativus]	protein.synthesis.ribosomal protein.prokaryotic.chloroplast.50S subunit.L2
MELO3C000111	ribosomal protein L2 [Cucumis sativus]	protein.synthesis.ribosomal protein.prokaryotic.chloroplast.50S subunit.L2
MELO3C000130	ribulose-1,5-bisphosphate carboxylase/oxygenase large subunit [Cucumis sativus]	PS.calvin cycle.rubisco large subunit
MELO3C000483	ribulose-1,5-bisphosphate carboxylase/oxygenase large subunit [Microstachys corniculata]	PS.calvin cycle.rubisco large subunit
MELO3C000179	RecName: Full=NAD(P)H-quinone oxidoreductase subunit 1, chloroplastic; AltName: Full=NAD(P)H dehydrogenase subunit 1; Short=NDH subunit 1; AltName: Full=NADH-plastoquinone oxidoreductase subunit 1	PS.lightreaction.cyclic electron flow-chlororespiration
MELO3C027054	NADH dehydrogenase subunit 7 [Cucumis sativus]	PS.lightreaction.cyclic electron flow-chlororespiration
MELO3C019440	ferredoxin [Arabidopsis thaliana]	PS.lightreaction.other electron carrier (ox/red).ferredoxin
MELO3C003725	Plastocyanin A, chloroplast precursor, putative [Ricinus communis]	PS.lightreaction.other electron carrier (ox/red).plastocyanin
MELO3C000585	photosystem I P700 apoprotein A1 [Cucumis melo subsp. melo]	PS.lightreaction.photosystem I.PSI polypeptide subunits
MELO3C001595	RecName: Full=Photosystem I P700 chlorophyll a apoprotein A1; Short=PSI-A; Short=PsaA	PS.lightreaction.photosystem I.PSI polypeptide subunits
MELO3C008731	subunit of photosystem I [Cucumis sativus]	PS.lightreaction.photosystem I.PSI polypeptide subunits
MELO3C012971	Photosystem I reaction center subunit VI, chloroplast precursor, putative [Ricinus communis]	PS.lightreaction.photosystem I.PSI polypeptide subunits
MELO3C007091	putative photosystem I reaction center subunit X [Gardenia jasminoides]	PS.lightreaction.photosystem I.PSI polypeptide subunits
MELO3C006539	RecName: Full=Photosystem I reaction center subunit II, chloroplastic; AltName: Full=PS I subunit 5; AltName: Full=Photosystem I 20 kDa subunit; Short=PSI-D; Flags: Precursor	PS.lightreaction.photosystem I.PSI polypeptide subunits
MELO3C021788	Photosystem I reaction center subunit III, chloroplast precursor, putative [Ricinus communis]	PS.lightreaction.photosystem I.PSI polypeptide subunits
MELO3C025066	photosystem I P700 apoprotein A1 [Cucumis melo subsp. melo]	PS.lightreaction.photosystem I.PSI polypeptide subunits
MELO3C012912	chlorophyll A/B binding protein, putative [Ricinus communis]	PS.lightreaction.photosystem II.LHC-II
MELO3C002727	chlorophyll A/B binding protein, putative [Ricinus communis]	PS.lightreaction.photosystem II.LHC-II
MELO3C016556	chlorophyll A/B binding protein, putative [Ricinus communis]	PS.lightreaction.photosystem II.LHC-II
MELO3C022113	light-harvesting complex II protein Lhcb5 [Populus trichocarpa]	PS.lightreaction.photosystem II.LHC-II
MELO3C019677	putative chloroplast chlorophyll a/b-binding protein [Carya cathayensis]	PS.lightreaction.photosystem II.LHC-II
MELO3C007153	chlorophyll A/B binding protein, putative [Ricinus communis]	PS.lightreaction.photosystem II.LHC-II
MELO3C008358	light-harvesting complex II protein [Citrullus lanatus subsp. vulgaris]	PS.lightreaction.photosystem II.LHC-II
MELO3C017180	light-harvesting complex I protein Lhca4 [Populus trichocarpa]	PS.lightreaction.photosystem II.LHC-II
MELO3C011865	light-harvesting complex I protein Lhca2 [Populus trichocarpa]	PS.lightreaction.photosystem II.LHC-II
MELO3C024206	chlorophyll A/B binding protein, putative [Ricinus communis]	PS.lightreaction.photosystem II.LHC-II
MELO3C015076	chlorophyll A/B binding protein, putative [Ricinus communis]	PS.lightreaction.photosystem II.LHC-II
MELO3C018748	Photosystem II 11 kDa protein precursor, putative [Ricinus communis]	PS.lightreaction.photosystem II.PSII polypeptide subunits
MELO3C015772	RecName: Full=Photosystem II reaction center W protein, chloroplastic; AltName: Full=PSII 6.1 kDa protein; Flags: Precursor	PS.lightreaction.photosystem II.PSII polypeptide subunits
MELO3C005763	electron transporter, putative [Ricinus communis]	redox.glutaredoxins
MELO3C019326	glutaredoxin, grx, putative [Ricinus communis]	redox.glutaredoxins
MELO3C012099	ribonuclease T2 [Cicer arietinum]	RNA.processing.ribonucleases
MELO3C019506	AP2 domain class transcription factor [Malus x domestica]	RNA.regulation of transcription.AP2/EREBP, APETALA2/Ethylene-responsive element binding protein family
MELO3C024989	transcription factor [Lycoris longituba]	RNA.regulation of transcription.AP2/EREBP, APETALA2/Ethylene-responsive element binding protein family
MELO3C005367	avirulence-like protein 1 [Festuca arundinacea]	RNA.regulation of transcription.AP2/EREBP, APETALA2/Ethylene-responsive element binding protein family
MELO3C014406	putative anthocyanin transcriptional regulator [Ipomoea alba]	RNA.regulation of transcription.bHLH,Basic Helix-Loop-Helix family
MELO3C007865	BZIP domain class transcription factor [Malus x domestica]	RNA.regulation of transcription.bZIP transcription factor family
MELO3C011116	PREDICTED: similar to transcription factor-related [Vitis vinifera]	RNA.regulation of transcription.bZIP transcription factor family
MELO3C017500	CONSTANS-like zinc finger protein [Glycine max]	RNA.regulation of transcription.C2C2(Zn) CO-like, Constans-like zinc finger family
MELO3C025940	transcription factor, putative [Ricinus communis]	RNA.regulation of transcription.C2C2(Zn) CO-like, Constans-like zinc finger family
MELO3C013970	Axial regulator YABBY1, putative [Ricinus communis]	RNA.regulation of transcription.C2C2(Zn) YABBY family
MELO3C010813	zinc-finger protein [Bruguiera gymnorhiza]	RNA.regulation of transcription.C2H2 zinc finger family
MELO3C009378	ZPT2-11 [Petunia x hybrida]	RNA.regulation of transcription.C2H2 zinc finger family
MELO3C017474	zinc finger protein 2 [Arabidopsis thaliana]	RNA.regulation of transcription.C2H2 zinc finger family
MELO3C004610	zinc finger protein ZF3 [Cicer arietinum]	RNA.regulation of transcription.C3H zinc finger family
MELO3C018144	GRAS family transcription factor [Populus trichocarpa]	RNA.regulation of transcription.GRAS transcription factor family
MELO3C016789	putative R2R3-MYB transcription factor [Citrus sinensis]	RNA.regulation of transcription.MYB domain transcription factor family
MELO3C009160	transcription factor [Cucumis melo subsp. melo]	RNA.regulation of transcription.Trihelix, Triple-Helix transcription factor family
MELO3C024582	pepsin A, putative [Ricinus communis]	RNA.regulation of transcription.unclassified
MELO3C009127	WRKY protein [Cucumis sativus]	RNA.regulation of transcription.WRKY domain transcription factor family
MELO3C009097	WRKY protein [Cucumis sativus]	RNA.regulation of transcription.WRKY domain transcription factor family
MELO3C026740	WRKY protein [Cucumis sativus]	RNA.regulation of transcription.WRKY domain transcription factor family
MELO3C020963	WRKY transcription factor, putative [Ricinus communis]	RNA.regulation of transcription.WRKY domain transcription factor family
MELO3C024135	WRKY protein [Cucumis sativus]	RNA.regulation of transcription.WRKY domain transcription factor family
MELO3C020489	WRKYP2 [Cucumis sativus]	RNA.regulation of transcription.WRKY domain transcription factor family
MELO3C015406	RNA-dependent RNA polymerase-like protein [Arabidopsis thaliana]	RNA.transcription
MELO3C000951	RNA polymerase alpha subunit [Cucumis melo subsp. melo]	RNA.transcription
MELO3C007398	adenosine 5'-phosphosulfate reductase [Glycine max]	S-assimilation.APR
MELO3C021550	cinnamoyl-CoA reductase, putative [Ricinus communis]	secondary metabolism.flavonoids.dihydroflavonols.dihydroflavonol 4-reductase
MELO3C008281	Anthocyanin 5-aromatic acyltransferase, putative [Ricinus communis]	secondary metabolism.phenylpropanoids
MELO3C018492	RecName: Full=Cinnamyl alcohol dehydrogenase 1; Short=CAD 1; Short=ObaCAD1	secondary metabolism.phenylpropanoids.lignin biosynthesis.CAD
MELO3C016569	ccd1, putative [Ricinus communis]	signalling.calcium
MELO3C011978	kinase, putative [Ricinus communis]	signalling.receptor kinases.DUF 26
MELO3C015571	serine-threonine protein kinase, plant-type, putative [Ricinus communis]	signalling.receptor kinases.leucine rich repeat XI
MELO3C023665	leucine-rich repeat transmembrane protein kinase-like protein [Arabidopsis thaliana]	signalling.receptor kinases.leucine rich repeat XI
MELO3C024423	BRASSINOSTEROID INSENSITIVE 1-associated receptor kinase 1 precursor, putative [Ricinus communis]	signalling.receptor kinases.misc
MELO3C027124	small molecular heat shock protein [Nicotiana tabacum]	stress.abiotic.heat
MELO3C022116	heat-shock protein, putative [Ricinus communis]	stress.abiotic.heat
MELO3C003917	heat-shock protein 70 [Hevea brasiliensis]	stress.abiotic.heat
MELO3C001614	heat-shock protein, putative [Ricinus communis]	stress.abiotic.heat
MELO3C013946	mitochondrial small heat shock protein [Capsicum annuum]	stress.abiotic.heat
MELO3C025139	small molecular heat shock protein [Nicotiana tabacum]	stress.abiotic.heat
MELO3C003119	heat shock protein 70 [Cucumis sativus]	stress.abiotic.heat
MELO3C018767	putative wound-induced protein [Prunus dulcis]	stress.abiotic.touch/wounding
MELO3C005762	putative GDA2 protein [Oryza sativa Japonica Group]	stress.abiotic.touch/wounding
MELO3C006965	class III chitinase [Benincasa hispida]	stress.biotic
MELO3C020912	red chlorophyll catabolite reductase [Citrullus lanatus subsp. vulgaris]	stress.biotic
MELO3C009531	syntaxin, plant, putative [Ricinus communis]	stress.biotic
MELO3C004290	MRGH63 [Cucumis melo subsp. melo]	stress.biotic.PR-proteins
MELO3C016725	putative disease resistance protein ADR1-like 1 [Arabidopsis thaliana]	stress.biotic.PR-proteins
MELO3C004311	MRGH63 [Cucumis melo subsp. melo]	stress.biotic.PR-proteins
MELO3C026754	respiratory burst oxidase-like protein [Citrullus colocynthis]	stress.biotic.respiratory burst
MELO3C026802	Magnesium-protoporphyrin IX monomethyl ester [oxidative] cyclase, chloroplast precursor, putative [Ricinus communis]	tetrapyrrole synthesis.magnesium-protoporphyrin IX monomethyl ester (oxidative) cyclase
MELO3C016714	short-chain dehydrogenase, putative [Ricinus communis]	tetrapyrrole synthesis.protochlorophyllide reductase
MELO3C023074	ammonium transporter [Populus trichocarpa]	transport.ammonium
MELO3C014239	PIP2 protein [Gossypium hirsutum]	transport.Major Intrinsic Proteins.PIP
MELO3C005383	Glycerol-3-phosphate transporter, putative [Ricinus communis]	transport.membrane system unknown
MELO3C007378	Glucose-6-phosphate/phosphate translocator 2, chloroplast precursor, putative [Ricinus communis]	transport.metabolite transporters at the envelope membrane
MELO3C024920	ZIP transporter [Populus trichocarpa]	transport.metal
MELO3C018967	multidrug resistance pump, putative [Ricinus communis]	transport.misc
MELO3C012290	TRANSPARENT TESTA 12 protein, putative [Ricinus communis]	transport.misc
MELO3C011114	multidrug resistance pump, putative [Ricinus communis]	transport.misc
MELO3C011173	meloidogyne-induced giant cell protein-like protein [Solanum tuberosum]	transport.unspecified cations
MELO3C003098	predicted protein [Populus trichocarpa]	#N/A
MELO3C022429	pore-forming toxin-like protein Hfr-2 [Triticum aestivum]	#N/A
MELO3C017419	conserved hypothetical protein [Ricinus communis]	#N/A
MELO3C021807	conserved hypothetical protein [Ricinus communis]	#N/A
MELO3C007652	amino acid binding protein, putative [Ricinus communis]	#N/A
MELO3C026550	dehydrin [Citrus x paradisi]	#N/A
MELO3C016938	PREDICTED: similar to GDU1 [Vitis vinifera]	#N/A
MELO3C014481	Protein SSM1, putative [Ricinus communis]	#N/A
MELO3C025773	hypothetical protein VITISV_001394 [Vitis vinifera]	#N/A
MELO3C005916	UP-9A [Nicotiana tabacum]	#N/A
MELO3C015995	protein induced upon tuberization [Solanum demissum]	#N/A
MELO3C010262	stress induced protein [Vitis vinifera]	#N/A
MELO3C025150	lachrymatory-factor synthase [Zea mays]	#N/A
MELO3C002674	unknown [Glycine max]	#N/A
MELO3C004593	oxidative stress 3 [Arabidopsis thaliana]	#N/A
MELO3C007316	conserved hypothetical protein [Ricinus communis]	#N/A
MELO3C021091	predicted protein [Populus trichocarpa]	#N/A
MELO3C013006	oxidative stress 3 [Arabidopsis thaliana]	#N/A
MELO3C007318	unnamed protein product [Vitis vinifera]	#N/A
MELO3C006933	predicted protein [Populus trichocarpa]	#N/A
MELO3C010691	octicosapeptide/Phox/Bem1p domain-containing protein [Arabidopsis thaliana]	#N/A
MELO3C006036	putative WRKY transcription factor 30 [Cucumis sativus]	#N/A
MELO3C012966	uncharacterized protein [Arabidopsis thaliana]	#N/A
MELO3C011491	MTD1 [Medicago truncatula]	#N/A
MELO3C006546	cement precursor protein 3B variant 1 [Phragmatopoma californica]	#N/A
MELO3C009339	Protein of unknown function DUF584 [Medicago truncatula]	#N/A
MELO3C004871	PREDICTED: hypothetical protein [Vitis vinifera]	#N/A
MELO3C006038	WRKY transcription factor 6 [(Populus tomentosa x P. bolleana) x P. tomentosa]	#N/A
MELO3C001192	0	#N/A
MELO3C007317	unnamed protein product [Vitis vinifera]	#N/A
MELO3C007653	protein PHLOEM protein 2-LIKE A10 [Arabidopsis thaliana]	#N/A
MELO3C016060	0	#N/A
MELO3C001782	0	#N/A
MELO3C018729	conserved hypothetical protein [Ricinus communis]	#N/A
MELO3C018790	0	#N/A
MELO3C017469	PREDICTED: hypothetical protein [Vitis vinifera]	#N/A
MELO3C016513	metallothionein-like protein [Cucumis melo subsp. melo]	#N/A
MELO3C017124	predicted protein [Populus trichocarpa]	#N/A
MELO3C010183	glycine-rich protein [Arabidopsis thaliana]	#N/A
MELO3C020745	hypothetical protein [Cucumis melo subsp. melo]	#N/A
MELO3C021923	maternal effect embryo arrest 14 protein [Arabidopsis thaliana]	#N/A
MELO3C008286	putative Hs1pro-1-like receptor [Glycine max]	#N/A
MELO3C023839	auxin-regulated protein [Solanum lycopersicum]	#N/A
MELO3C003817	ST225 [Eutrema halophilum]	#N/A
MELO3C026419	ARF GTPase activator, putative [Ricinus communis]	#N/A
MELO3C019267	esterase/lipase superfamily protein [Prunus armeniaca]	#N/A
MELO3C025026	abscisic acid response protein [Cucumis melo]	#N/A
MELO3C025888	PTAC16 [Arabidopsis lyrata subsp. lyrata]	#N/A
MELO3C020942	PQ-loop repeat family protein / transmembrane family protein [Arabidopsis thaliana]	#N/A
MELO3C021629	PREDICTED: hypothetical protein [Vitis vinifera]	#N/A
MELO3C025477	conserved hypothetical protein [Ricinus communis]	#N/A
MELO3C018766	putative wound-induced protein [Medicago sativa subsp. x varia]	#N/A
MELO3C014759	disease resistance gene, putative [Medicago truncatula]	#N/A
MELO3C016562	putative wound-induced protein [Prunus dulcis]	#N/A
MELO3C014099	conserved hypothetical protein [Ricinus communis]	#N/A
MELO3C001444	0	#N/A
MELO3C018580	phloem filament protein [Cucumis melo subsp. melo]	#N/A
MELO3C026766	sieve element occlusion a [Malus x domestica]	#N/A
MELO3C005898	major facilitator protein [Arabidopsis thaliana]	#N/A
MELO3C022716	seed nucellus-specific protein [Citrullus lanatus]	#N/A
MELO3C021150	seed nucellus-specific protein [Citrullus lanatus]	#N/A
MELO3C002437	0	#N/A
MELO3C017302	0	#N/A
MELO3C011241	predicted protein [Arabidopsis lyrata subsp. lyrata]	#N/A
MELO3C003416	glycine-rich_protein_(aa1-291) [Brassica napus]	#N/A
MELO3C000076	LOB domain protein 4 [Arabidopsis lyrata subsp. lyrata]	#N/A
MELO3C004975	conserved hypothetical protein [Ricinus communis]	#N/A
MELO3C015184	CTV.20 [Citrus trifoliata]	#N/A
MELO3C018733	ripening induced protein [Ficus pumila var. awkeotsang]	#N/A
MELO3C023255	predicted protein [Populus trichocarpa]	#N/A
MELO3C008012	0	#N/A
MELO3C011921	F-box and wd40 domain protein, putative [Ricinus communis]	#N/A
MELO3C005355	putative Signal peptidase I [Oryza sativa Japonica Group]	#N/A
MELO3C020311	predicted protein [Populus trichocarpa]	#N/A

## Sheet: Sheet1
Table S5. Common DEGs between low-β and yofi as compared to the WT in all the tested developmental stages
Gene ID	Annotation	MapMan Classification
MELO3C000130	ribulose-1,5-bisphosphate carboxylase/oxygenase large subunit [Cucumis sativus]	PS.calvin cycle.rubisco large subunit
MELO3C000483	ribulose-1,5-bisphosphate carboxylase/oxygenase large subunit [Microstachys corniculata]	PS.calvin cycle.rubisco large subunit
MELO3C000179	RecName: Full=NAD(P)H-quinone oxidoreductase subunit 1, chloroplastic; AltName: Full=NAD(P)H dehydrogenase subunit 1; Short=NDH subunit 1; AltName: Full=NADH-plastoquinone oxidoreductase subunit 1	PS.lightreaction.cyclic electron flow-chlororespiration
MELO3C027054	NADH dehydrogenase subunit 7 [Cucumis sativus]	PS.lightreaction.cyclic electron flow-chlororespiration
MELO3C019440	ferredoxin [Arabidopsis thaliana]	PS.lightreaction.other electron carrier (ox/red).ferredoxin
MELO3C003725	Plastocyanin A, chloroplast precursor, putative [Ricinus communis]	PS.lightreaction.other electron carrier (ox/red).plastocyanin
MELO3C000585	photosystem I P700 apoprotein A1 [Cucumis melo subsp. melo]	PS.lightreaction.photosystem I.PSI polypeptide subunits
MELO3C001595	RecName: Full=Photosystem I P700 chlorophyll a apoprotein A1; Short=PSI-A; Short=PsaA	PS.lightreaction.photosystem I.PSI polypeptide subunits
MELO3C008731	subunit of photosystem I [Cucumis sativus]	PS.lightreaction.photosystem I.PSI polypeptide subunits
MELO3C012971	Photosystem I reaction center subunit VI, chloroplast precursor, putative [Ricinus communis]	PS.lightreaction.photosystem I.PSI polypeptide subunits
MELO3C007091	putative photosystem I reaction center subunit X [Gardenia jasminoides]	PS.lightreaction.photosystem I.PSI polypeptide subunits
MELO3C006539	RecName: Full=Photosystem I reaction center subunit II, chloroplastic; AltName: Full=PS I subunit 5; AltName: Full=Photosystem I 20 kDa subunit; Short=PSI-D; Flags: Precursor	PS.lightreaction.photosystem I.PSI polypeptide subunits
MELO3C021788	Photosystem I reaction center subunit III, chloroplast precursor, putative [Ricinus communis]	PS.lightreaction.photosystem I.PSI polypeptide subunits
MELO3C025066	photosystem I P700 apoprotein A1 [Cucumis melo subsp. melo]	PS.lightreaction.photosystem I.PSI polypeptide subunits
MELO3C012912	chlorophyll A/B binding protein, putative [Ricinus communis]	PS.lightreaction.photosystem II.LHC-II
MELO3C002727	chlorophyll A/B binding protein, putative [Ricinus communis]	PS.lightreaction.photosystem II.LHC-II
MELO3C016556	chlorophyll A/B binding protein, putative [Ricinus communis]	PS.lightreaction.photosystem II.LHC-II
MELO3C022113	light-harvesting complex II protein Lhcb5 [Populus trichocarpa]	PS.lightreaction.photosystem II.LHC-II
MELO3C019677	putative chloroplast chlorophyll a/b-binding protein [Carya cathayensis]	PS.lightreaction.photosystem II.LHC-II
MELO3C007153	chlorophyll A/B binding protein, putative [Ricinus communis]	PS.lightreaction.photosystem II.LHC-II
MELO3C008358	light-harvesting complex II protein [Citrullus lanatus subsp. vulgaris]	PS.lightreaction.photosystem II.LHC-II
MELO3C017180	light-harvesting complex I protein Lhca4 [Populus trichocarpa]	PS.lightreaction.photosystem II.LHC-II
MELO3C011865	light-harvesting complex I protein Lhca2 [Populus trichocarpa]	PS.lightreaction.photosystem II.LHC-II
MELO3C024206	chlorophyll A/B binding protein, putative [Ricinus communis]	PS.lightreaction.photosystem II.LHC-II
MELO3C015076	chlorophyll A/B binding protein, putative [Ricinus communis]	PS.lightreaction.photosystem II.LHC-II
MELO3C018748	Photosystem II 11 kDa protein precursor, putative [Ricinus communis]	PS.lightreaction.photosystem II.PSII polypeptide subunits
MELO3C015772	RecName: Full=Photosystem II reaction center W protein, chloroplastic; AltName: Full=PSII 6.1 kDa protein; Flags: Precursor	PS.lightreaction.photosystem II.PSII polypeptide subunits
MELO3C012099	ribonuclease T2 [Cicer arietinum]	RNA.processing.ribonucleases
MELO3C019506	AP2 domain class transcription factor [Malus x domestica]	RNA.regulation of transcription.AP2/EREBP, APETALA2/Ethylene-responsive element binding protein family
MELO3C024989	transcription factor [Lycoris longituba]	RNA.regulation of transcription.AP2/EREBP, APETALA2/Ethylene-responsive element binding protein family
MELO3C005367	avirulence-like protein 1 [Festuca arundinacea]	RNA.regulation of transcription.AP2/EREBP, APETALA2/Ethylene-responsive element binding protein family
MELO3C014406	putative anthocyanin transcriptional regulator [Ipomoea alba]	RNA.regulation of transcription.bHLH,Basic Helix-Loop-Helix family
MELO3C007865	BZIP domain class transcription factor [Malus x domestica]	RNA.regulation of transcription.bZIP transcription factor family
MELO3C011116	PREDICTED: similar to transcription factor-related [Vitis vinifera]	RNA.regulation of transcription.bZIP transcription factor family
MELO3C017500	CONSTANS-like zinc finger protein [Glycine max]	RNA.regulation of transcription.C2C2(Zn) CO-like, Constans-like zinc finger family
MELO3C025940	transcription factor, putative [Ricinus communis]	RNA.regulation of transcription.C2C2(Zn) CO-like, Constans-like zinc finger family
MELO3C013970	Axial regulator YABBY1, putative [Ricinus communis]	RNA.regulation of transcription.C2C2(Zn) YABBY family
MELO3C010813	zinc-finger protein [Bruguiera gymnorhiza]	RNA.regulation of transcription.C2H2 zinc finger family
MELO3C009378	ZPT2-11 [Petunia x hybrida]	RNA.regulation of transcription.C2H2 zinc finger family
MELO3C017474	zinc finger protein 2 [Arabidopsis thaliana]	RNA.regulation of transcription.C2H2 zinc finger family
MELO3C004610	zinc finger protein ZF3 [Cicer arietinum]	RNA.regulation of transcription.C3H zinc finger family
MELO3C018144	GRAS family transcription factor [Populus trichocarpa]	RNA.regulation of transcription.GRAS transcription factor family
MELO3C016789	putative R2R3-MYB transcription factor [Citrus sinensis]	RNA.regulation of transcription.MYB domain transcription factor family
MELO3C009160	transcription factor [Cucumis melo subsp. melo]	RNA.regulation of transcription.Trihelix, Triple-Helix transcription factor family
MELO3C024582	pepsin A, putative [Ricinus communis]	RNA.regulation of transcription.unclassified
MELO3C009127	WRKY protein [Cucumis sativus]	RNA.regulation of transcription.WRKY domain transcription factor family
MELO3C009097	WRKY protein [Cucumis sativus]	RNA.regulation of transcription.WRKY domain transcription factor family
MELO3C026740	WRKY protein [Cucumis sativus]	RNA.regulation of transcription.WRKY domain transcription factor family
MELO3C020963	WRKY transcription factor, putative [Ricinus communis]	RNA.regulation of transcription.WRKY domain transcription factor family
MELO3C024135	WRKY protein [Cucumis sativus]	RNA.regulation of transcription.WRKY domain transcription factor family
MELO3C020489	WRKYP2 [Cucumis sativus]	RNA.regulation of transcription.WRKY domain transcription factor family
MELO3C015406	RNA-dependent RNA polymerase-like protein [Arabidopsis thaliana]	RNA.transcription
MELO3C000951	RNA polymerase alpha subunit [Cucumis melo subsp. melo]	RNA.transcription
MELO3C014267	acylamino-acid-releasing enzyme, putative [Ricinus communis]	protein.degradation
MELO3C017623	caspase, putative [Ricinus communis]	protein.degradation
MELO3C010716	oligopeptidase, putative [Ricinus communis]	protein.degradation
MELO3C027089	clp protease proteolytic subunit [Cucumis melo subsp. melo]	protein.degradation
MELO3C009901	mitochondrial protein-like protein [Cucumis sativus]	protein.degradation.AAA type
MELO3C007857	ATP binding protein, putative [Ricinus communis]	protein.degradation.AAA type
MELO3C023903	RecName: Full=Cucumisin; AltName: Allergen=Cuc m 1; Flags: Precursor	protein.degradation.subtilases
MELO3C006682	ring finger protein, putative [Ricinus communis]	protein.degradation.ubiquitin.E3.RING
MELO3C020554	ubiquitin-protein ligase, putative [Ricinus communis]	protein.degradation.ubiquitin.E3.RING
MELO3C025784	protein binding protein, putative [Ricinus communis]	protein.degradation.ubiquitin.E3.RING
MELO3C011864	chaperone protein dnaJ-like protein [Arabidopsis thaliana]	protein.folding
MELO3C002150	mitogen-activated protein kinase kinase [Nicotiana benthamiana]	protein.postranslational modification
MELO3C020601	protein phosphatase 2C [Nicotiana tabacum]	protein.postranslational modification
MELO3C020535	mitogen-activated protein kinase kinase kinase 14 [Arabidopsis thaliana]	protein.postranslational modification
MELO3C025720	serine/threonine protein kinase, putative [Ricinus communis]	protein.postranslational modification
MELO3C007565	ATP binding protein, putative [Ricinus communis]	protein.postranslational modification
MELO3C021208	Protein kinase; U box [Medicago truncatula]	protein.postranslational modification.kinase.receptor like cytoplasmatic kinase VII
MELO3C001187	ribosomal protein S11 [Cucumis melo subsp. melo]	protein.synthesis.ribosomal protein.prokaryotic.chloroplast.30S subunit.S11
MELO3C000106	30S ribosomal protein S12 [Phoenix dactylifera]	protein.synthesis.ribosomal protein.prokaryotic.chloroplast.30S subunit.S12
MELO3C004853	ribosomal protein S3 [Cucumis melo subsp. melo]	protein.synthesis.ribosomal protein.prokaryotic.chloroplast.30S subunit.S3
MELO3C000108	ribosomal protein L16 [Cucumis sativus]	protein.synthesis.ribosomal protein.prokaryotic.chloroplast.50S subunit.L16
MELO3C001415	ribosomal protein L2 [Cucumis sativus]	protein.synthesis.ribosomal protein.prokaryotic.chloroplast.50S subunit.L2
MELO3C000111	ribosomal protein L2 [Cucumis sativus]	protein.synthesis.ribosomal protein.prokaryotic.chloroplast.50S subunit.L2
MELO3C025608	ethylene responsive element binding factor 4-like protein [Eutrema halophilum]	hormone metabolism.ethylene.signal transduction
MELO3C013916	ethylene responsive transcription factor 1a [Citrullus lanatus subsp. vulgaris]	hormone metabolism.ethylene.signal transduction
MELO3C002624	ethylene-responsive element binding factor 4 [Glycine max]	hormone metabolism.ethylene.signal transduction
MELO3C017645	AP2/ERF domain-containing transcription factor [Populus trichocarpa]	hormone metabolism.ethylene.signal transduction
MELO3C006430	Ethylene-responsive transcription factor 1B, putative [Ricinus communis]	hormone metabolism.ethylene.signal transduction
MELO3C019735	ACC oxidase [Cucumis sativus]	hormone metabolism.ethylene.synthesis-degradation
MELO3C002483	gibberellin 20-oxidase, putative [Ricinus communis]	hormone metabolism.ethylene.synthesis-degradation
MELO3C022518	gibberellin 20-oxidase [Pisum sativum]	hormone metabolism.ethylene.synthesis-degradation
MELO3C024857	1-aminocyclopropane-1-carboxylate oxidase, putative [Ricinus communis]	hormone metabolism.ethylene.synthesis-degradation
MELO3C005801	1-aminocyclopropane-1-carboxylate oxidase, putative [Ricinus communis]	hormone metabolism.ethylene.synthesis-degradation
MELO3C004619	ACC oxidase [Cucumis melo]	hormone metabolism.ethylene.synthesis-degradation.1-aminocyclopropane-1-carboxylate oxidase
MELO3C018412	fatty acid 9-hydroperoxide lyase [Cucumis melo]	hormone metabolism.jasmonate.synthesis-degradation.allene oxidase synthase
MELO3C024348	lipoxygenase [Nicotiana attenuata]	hormone metabolism.jasmonate.synthesis-degradation.lipoxygenase
MELO3C016017	peripheral-type benzodiazepine receptor, putative [Ricinus communis]	hormone metabolism.abscisic acid.induced-regulated-responsive-activated
MELO3C007597	Indole-3-acetic acid-amido synthetase GH3.3, putative [Ricinus communis]	hormone metabolism.auxin.induced-regulated-responsive-activated
MELO3C018843	Auxin-induced in root cultures protein 12 precursor, putative [Ricinus communis]	hormone metabolism.auxin.induced-regulated-responsive-activated
MELO3C010317	ATP binding protein, putative [Ricinus communis]	hormone metabolism.auxin.induced-regulated-responsive-activated
MELO3C004195	USP-like protein [Astragalus sinicus]	hormone metabolism.ethylene.induced-regulated-responsive-activated
MELO3C026738	N-acetyltransferase, putative [Ricinus communis]	hormone metabolism.ethylene.signal transduction
MELO3C027124	small molecular heat shock protein [Nicotiana tabacum]	stress.abiotic.heat
MELO3C022116	heat-shock protein, putative [Ricinus communis]	stress.abiotic.heat
MELO3C003917	heat-shock protein 70 [Hevea brasiliensis]	stress.abiotic.heat
MELO3C001614	heat-shock protein, putative [Ricinus communis]	stress.abiotic.heat
MELO3C013946	mitochondrial small heat shock protein [Capsicum annuum]	stress.abiotic.heat
MELO3C025139	small molecular heat shock protein [Nicotiana tabacum]	stress.abiotic.heat
MELO3C003119	heat shock protein 70 [Cucumis sativus]	stress.abiotic.heat
MELO3C018767	putative wound-induced protein [Prunus dulcis]	stress.abiotic.touch/wounding
MELO3C005762	putative GDA2 protein [Oryza sativa Japonica Group]	stress.abiotic.touch/wounding
MELO3C006965	class III chitinase [Benincasa hispida]	stress.biotic
MELO3C020912	red chlorophyll catabolite reductase [Citrullus lanatus subsp. vulgaris]	stress.biotic
MELO3C009531	syntaxin, plant, putative [Ricinus communis]	stress.biotic
MELO3C004290	MRGH63 [Cucumis melo subsp. melo]	stress.biotic.PR-proteins
MELO3C016725	putative disease resistance protein ADR1-like 1 [Arabidopsis thaliana]	stress.biotic.PR-proteins
MELO3C004311	MRGH63 [Cucumis melo subsp. melo]	stress.biotic.PR-proteins
MELO3C026754	respiratory burst oxidase-like protein [Citrullus colocynthis]	stress.biotic.respiratory burst
MELO3C024400	Phosphoethanolamine/phosphocholine phosphatase, putative [Ricinus communis]	misc.acid and other phosphatases
MELO3C022665	elicitor-inducible cytochrome P450 [Nicotiana tabacum]	misc.cytochrome P450
MELO3C021851	cytochrome P450 [Populus trichocarpa]	misc.cytochrome P450
MELO3C016686	cytochrome P450 monooxygenase CYP72A59 [Medicago truncatula]	misc.cytochrome P450
MELO3C002315	cytochrome P450 [Populus trichocarpa]	misc.cytochrome P450
MELO3C021168	Esterase precursor, putative [Ricinus communis]	misc.GDSL-motif lipase
MELO3C023335	beta-D-galactosidase [Pyrus pyrifolia]	misc.gluco-, galacto- and mannosidases.beta-galactosidase
MELO3C003201	glutathione S-transferase [Zea mays]	misc.glutathione S transferases
MELO3C009239	kinase, putative [Ricinus communis]	misc.myrosinases-lectin-jacalin
MELO3C002853	Reticuline oxidase precursor, putative [Ricinus communis]	misc.nitrilases, *nitrile lyases, berberine bridge enzymes, reticuline oxidases, troponine reductases
MELO3C026870	peroxidase precursor [Quercus suber]	misc.peroxidases
MELO3C023424	stellacyanin [Cucumis sativus]	misc.plastocyanin-like
MELO3C023420	NtEIG-A1 [Nicotiana tabacum]	misc.plastocyanin-like
MELO3C009391	UDP-glucosyltransferase, putative [Ricinus communis]	misc.UDP glucosyl and glucoronyl transferases
MELO3C007494	glycosyltransferase, CAZy family GT8 [Populus trichocarpa]	misc.UDP glucosyl and glucoronyl transferases
MELO3C006079	RecName: Full=Desiccation protectant protein Lea14 homolog	development.late embryogenesis abundant
MELO3C012433	Patatin T5 precursor, putative [Ricinus communis]	development.storage proteins
MELO3C013366	major facilitator family protein [Arabidopsis thaliana]	development.unspecified
MELO3C008026	Auxin-induced protein 5NG4, putative [Ricinus communis]	development.unspecified
MELO3C017754	NAC domain transcription factor [Citrus trifoliata]	development.unspecified
MELO3C005869	nodulin MtN3 family protein [Arabidopsis lyrata subsp. lyrata]	development.unspecified
MELO3C013287	NAC transcription factor [Vitis pseudoreticulata]	development.unspecified
MELO3C010177	Auxin-induced protein 5NG4, putative [Ricinus communis]	development.unspecified
MELO3C008025	Auxin-induced protein 5NG4, putative [Ricinus communis]	development.unspecified
MELO3C023195	NAC transcription factor [Cucumis melo]	development.unspecified
MELO3C023874	protein rotundifolia like 8 [Arabidopsis thaliana]	development.unspecified
MELO3C016540	NAC domain-containing protein, putative [Ricinus communis]	development.unspecified
MELO3C023074	ammonium transporter [Populus trichocarpa]	transport.ammonium
MELO3C014239	PIP2 protein [Gossypium hirsutum]	transport.Major Intrinsic Proteins.PIP
MELO3C005383	Glycerol-3-phosphate transporter, putative [Ricinus communis]	transport.membrane system unknown
MELO3C007378	Glucose-6-phosphate/phosphate translocator 2, chloroplast precursor, putative [Ricinus communis]	transport.metabolite transporters at the envelope membrane
MELO3C024920	ZIP transporter [Populus trichocarpa]	transport.metal
MELO3C018967	multidrug resistance pump, putative [Ricinus communis]	transport.misc
MELO3C012290	TRANSPARENT TESTA 12 protein, putative [Ricinus communis]	transport.misc
MELO3C011114	multidrug resistance pump, putative [Ricinus communis]	transport.misc
MELO3C011173	meloidogyne-induced giant cell protein-like protein [Solanum tuberosum]	transport.unspecified cations
MELO3C006455	cellulose synthase, putative [Ricinus communis]	cell wall.cellulose synthesis.cellulose synthase
MELO3C021245	Polygalacturonase precursor, putative [Ricinus communis]	cell wall.degradation.pectate lyases and polygalacturonases
MELO3C020005	expansin [Prunus armeniaca]	cell wall.modification
MELO3C021999	Alpha-expansin 5 precursor, putative [Ricinus communis]	cell wall.modification
MELO3C026945	Xyloglucan endotransglucosylase/hydrolase protein 2 precursor, putative [Ricinus communis]	cell wall.modification
MELO3C015962	Pectinesterase-2 precursor, putative [Ricinus communis]	cell wall.pectin*esterases.PME
MELO3C005640	UDP-D-glucose/UDP-D-galactose 4-epimerase 1 [Arabidopsis thaliana]	cell wall.precursor synthesis.UGE
MELO3C016569	ccd1, putative [Ricinus communis]	signalling.calcium
MELO3C011978	kinase, putative [Ricinus communis]	signalling.receptor kinases.DUF 26
MELO3C015571	serine-threonine protein kinase, plant-type, putative [Ricinus communis]	signalling.receptor kinases.leucine rich repeat XI
MELO3C023665	leucine-rich repeat transmembrane protein kinase-like protein [Arabidopsis thaliana]	signalling.receptor kinases.leucine rich repeat XI
MELO3C024423	BRASSINOSTEROID INSENSITIVE 1-associated receptor kinase 1 precursor, putative [Ricinus communis]	signalling.receptor kinases.misc
MELO3C002414	ankyrin repeat-containing protein, putative [Ricinus communis]	cell.organisation
MELO3C019823	Kinesin-II 85 kDa subunit, putative [Ricinus communis]	cell.organisation
MELO3C018887	fimbrin-like protein 2 [Arabidopsis thaliana]	cell.organisation
MELO3C022501	SNARE-interacting protein KEULE [Arabidopsis thaliana]	cell.vesicle transport
MELO3C009548	syntaxin, putative [Ricinus communis]	cell.vesicle transport
MELO3C021550	cinnamoyl-CoA reductase, putative [Ricinus communis]	secondary metabolism.flavonoids.dihydroflavonols.dihydroflavonol 4-reductase
MELO3C008281	Anthocyanin 5-aromatic acyltransferase, putative [Ricinus communis]	secondary metabolism.phenylpropanoids
MELO3C018492	RecName: Full=Cinnamyl alcohol dehydrogenase 1; Short=CAD 1; Short=ObaCAD1	secondary metabolism.phenylpropanoids.lignin biosynthesis.CAD
MELO3C000196	ATP synthase CF1 alpha subunit [Cucumis melo subsp. melo]	mitochondrial electron transport / ATP synthesis.F1-ATPase
MELO3C027174	H+-transporting two-sector ATPase, alpha/beta subunit, central region; H+-transporting two-sector ATPase, delta/epsilon subunit [Medicago truncatula]	mitochondrial electron transport / ATP synthesis.F1-ATPase
MELO3C001274	mitochondrial dicarboxylate carrier protein, putative [Ricinus communis]	mitochondrial electron transport / ATP synthesis.uncoupling protein
MELO3C005711	metal ion binding protein, putative [Ricinus communis]	DNA.repair
MELO3C005712	heavy-metal-associated domain-containing protein [Arabidopsis thaliana]	DNA.repair
MELO3C013306	ankyrin repeat domain protein, putative [Ricinus communis]	DNA.synthesis/chromatin structure
MELO3C025360	lactoylglutathione lyase [Gossypium hirsutum]	amino acid metabolism.degradation.aspartate family.threonine
MELO3C022076	proline dehydrogenase [Glycine max]	amino acid metabolism.degradation.glutamate family.proline
MELO3C005224	glutamate decarboxylase [Citrus sinensis]	amino acid metabolism.synthesis.central amino acid metabolism.GABA.Glutamate decarboxylase
MELO3C026802	Magnesium-protoporphyrin IX monomethyl ester [oxidative] cyclase, chloroplast precursor, putative [Ricinus communis]	tetrapyrrole synthesis.magnesium-protoporphyrin IX monomethyl ester (oxidative) cyclase
MELO3C016714	short-chain dehydrogenase, putative [Ricinus communis]	tetrapyrrole synthesis.protochlorophyllide reductase
MELO3C005763	electron transporter, putative [Ricinus communis]	redox.glutaredoxins
MELO3C019326	glutaredoxin, grx, putative [Ricinus communis]	redox.glutaredoxins
MELO3C013014	myo-inisitol oxygenase [Arabidopsis lyrata subsp. lyrata]	minor CHO metabolism.myo-inositol.myo inositol oxygenases
MELO3C021249	galactinol synthase [Cucumis melo]	minor CHO metabolism.raffinose family.galactinol synthases.putative
MELO3C014016	phospholipase D beta [Dimocarpus longan]	lipid metabolism.lipid degradation.lysophospholipases.phospholipase D
MELO3C004632	acyl CoA:diacylglycerol acyltransferase [Glycine max]	lipid metabolism.TAG synthesis
MELO3C007398	adenosine 5'-phosphosulfate reductase [Glycine max]	S-assimilation.APR
MELO3C025408	RecName: Full=Thiazole biosynthetic enzyme, chloroplastic; Flags: Precursor	Co-factor and vitamine metabolism.thiamine
MELO3C003098	predicted protein [Populus trichocarpa]	#N/A
MELO3C022429	pore-forming toxin-like protein Hfr-2 [Triticum aestivum]	#N/A
MELO3C017419	conserved hypothetical protein [Ricinus communis]	#N/A
MELO3C021807	conserved hypothetical protein [Ricinus communis]	#N/A
MELO3C007652	amino acid binding protein, putative [Ricinus communis]	#N/A
MELO3C026550	dehydrin [Citrus x paradisi]	#N/A
MELO3C016938	PREDICTED: similar to GDU1 [Vitis vinifera]	#N/A
MELO3C014481	Protein SSM1, putative [Ricinus communis]	#N/A
MELO3C025773	hypothetical protein VITISV_001394 [Vitis vinifera]	#N/A
MELO3C005916	UP-9A [Nicotiana tabacum]	#N/A
MELO3C015995	protein induced upon tuberization [Solanum demissum]	#N/A
MELO3C010262	stress induced protein [Vitis vinifera]	#N/A
MELO3C025150	lachrymatory-factor synthase [Zea mays]	#N/A
MELO3C002674	unknown [Glycine max]	#N/A
MELO3C004593	oxidative stress 3 [Arabidopsis thaliana]	#N/A
MELO3C007316	conserved hypothetical protein [Ricinus communis]	#N/A
MELO3C021091	predicted protein [Populus trichocarpa]	#N/A
MELO3C013006	oxidative stress 3 [Arabidopsis thaliana]	#N/A
MELO3C007318	unnamed protein product [Vitis vinifera]	#N/A
MELO3C006933	predicted protein [Populus trichocarpa]	#N/A
MELO3C010691	octicosapeptide/Phox/Bem1p domain-containing protein [Arabidopsis thaliana]	#N/A
MELO3C006036	putative WRKY transcription factor 30 [Cucumis sativus]	#N/A
MELO3C012966	uncharacterized protein [Arabidopsis thaliana]	#N/A
MELO3C011491	MTD1 [Medicago truncatula]	#N/A
MELO3C006546	cement precursor protein 3B variant 1 [Phragmatopoma californica]	#N/A
MELO3C009339	Protein of unknown function DUF584 [Medicago truncatula]	#N/A
MELO3C004871	PREDICTED: hypothetical protein [Vitis vinifera]	#N/A
MELO3C006038	WRKY transcription factor 6 [(Populus tomentosa x P. bolleana) x P. tomentosa]	#N/A
MELO3C001192	0	#N/A
MELO3C007317	unnamed protein product [Vitis vinifera]	#N/A
MELO3C007653	protein PHLOEM protein 2-LIKE A10 [Arabidopsis thaliana]	#N/A
MELO3C016060	0	#N/A
MELO3C001782	0	#N/A
MELO3C018729	conserved hypothetical protein [Ricinus communis]	#N/A
MELO3C018790	0	#N/A
MELO3C017469	PREDICTED: hypothetical protein [Vitis vinifera]	#N/A
MELO3C016513	metallothionein-like protein [Cucumis melo subsp. melo]	#N/A
MELO3C017124	predicted protein [Populus trichocarpa]	#N/A
MELO3C010183	glycine-rich protein [Arabidopsis thaliana]	#N/A
MELO3C020745	hypothetical protein [Cucumis melo subsp. melo]	#N/A
MELO3C021923	maternal effect embryo arrest 14 protein [Arabidopsis thaliana]	#N/A
MELO3C008286	putative Hs1pro-1-like receptor [Glycine max]	#N/A
MELO3C023839	auxin-regulated protein [Solanum lycopersicum]	#N/A
MELO3C003817	ST225 [Eutrema halophilum]	#N/A
MELO3C026419	ARF GTPase activator, putative [Ricinus communis]	#N/A
MELO3C019267	esterase/lipase superfamily protein [Prunus armeniaca]	#N/A
MELO3C025026	abscisic acid response protein [Cucumis melo]	#N/A
MELO3C025888	PTAC16 [Arabidopsis lyrata subsp. lyrata]	#N/A
MELO3C020942	PQ-loop repeat family protein / transmembrane family protein [Arabidopsis thaliana]	#N/A
MELO3C021629	PREDICTED: hypothetical protein [Vitis vinifera]	#N/A
MELO3C025477	conserved hypothetical protein [Ricinus communis]	#N/A
MELO3C018766	putative wound-induced protein [Medicago sativa subsp. x varia]	#N/A
MELO3C014759	disease resistance gene, putative [Medicago truncatula]	#N/A
MELO3C016562	putative wound-induced protein [Prunus dulcis]	#N/A
MELO3C014099	conserved hypothetical protein [Ricinus communis]	#N/A
MELO3C001444	0	#N/A
MELO3C018580	phloem filament protein [Cucumis melo subsp. melo]	#N/A
MELO3C026766	sieve element occlusion a [Malus x domestica]	#N/A
MELO3C005898	major facilitator protein [Arabidopsis thaliana]	#N/A
MELO3C022716	seed nucellus-specific protein [Citrullus lanatus]	#N/A
MELO3C021150	seed nucellus-specific protein [Citrullus lanatus]	#N/A
MELO3C002437	0	#N/A
MELO3C017302	0	#N/A
MELO3C011241	predicted protein [Arabidopsis lyrata subsp. lyrata]	#N/A
MELO3C003416	glycine-rich_protein_(aa1-291) [Brassica napus]	#N/A
MELO3C000076	LOB domain protein 4 [Arabidopsis lyrata subsp. lyrata]	#N/A
MELO3C004975	conserved hypothetical protein [Ricinus communis]	#N/A
MELO3C015184	CTV.20 [Citrus trifoliata]	#N/A
MELO3C018733	ripening induced protein [Ficus pumila var. awkeotsang]	#N/A
MELO3C023255	predicted protein [Populus trichocarpa]	#N/A
MELO3C008012	0	#N/A
MELO3C011921	F-box and wd40 domain protein, putative [Ricinus communis]	#N/A
MELO3C005355	putative Signal peptidase I [Oryza sativa Japonica Group]	#N/A
MELO3C020311	predicted protein [Populus trichocarpa]	#N/A
