# Supplementary material for: Comparative transcriptome analyses shed light on carotenoid production and plastid development in melon fruit
Source: Hortic Res. 2021 May 1;8:112. doi: 10.1038/s41438-021-00547-6 (PMC8087762; doi:10.1038/s41438-021-00547-6)
Supplement: Supplementary file 7 — Table S7 [file 41438_2021_547_MOESM7_ESM.xlsx]

## Sheet: Table S7
Table S6. Functional classification of ortholog genes that were differentially expressed in crtiso mutated melon fruit and in Chinese
BRASSICA ID	Description	Fold Change (Brasica)	MELO ID	% identity	Eval	Fold Change Melon	Pv	fruit Developmental stage	MapMan classificatiom
Bra007206	unknown protein	3.53	MELO3C008304	79.38	0	7.16816	0.0451097	10_DAA	#N/A
Bra014842	PAR1 protein	0.16	MELO3C009205	47.96	1e-123	0.373297	0.0404039	ripe	signalling.in sugar and nutrient physiology
Bra000169	heat shock-related protein	3.91	MELO3C008299	42.68	2e-34	0.48168	0.0343229	0_DAA	stress.abiotic.heat
Bra021967	solute:sodium symporters	0.39	MELO3C013790	57.53	1e-93	2.23847	0.0308162	10_DAA	transport.unspecified cations
Bra026797	nudix hydrolase homolog 18	8.61	MELO3C005275	57.35	2e-170	0.206977	0.0248953	10_DAA	nucleotide metabolism.salvage.NUDIX hydrolases
Bra001703	unknown	0.31	MELO3C011526	78.08	9e-125	0.192245	0.0230349	ripe	#N/A
Bra005115	abscisic acid receptor PYL4	0.28	MELO3C026019	69.13	6e-150	2.88092	0.0201082	20_DAA	#N/A
Bra006195	ethylene-responsive transcription factor ERF113	0.4	MELO3C022358	56.83	0	0.23199	0.0197321	10_DAA	RNA.regulation of transcription.AP2/EREBP, APETALA2/Ethylene-responsive element binding protein family
Bra032734	cytochrome P450, family 83	2.77	MELO3C002314	59.88	4e-66	3.98195	0.0115692	20_DAA	misc.cytochrome P450
Bra031798	ACC oxidase	0.06	MELO3C007425	71.41	0	0.473408	0.00968461	20 DAA	hormone metabolism.ethylene.synthesis-degradation
Bra032413	putative oxidoreductase	2.42	MELO3C017823	55.61	4e-63	2.73309	0.00950094	ripe	hormone metabolism.ethylene.synthesis-degradation
Bra022069	Disease resistance protein	3.47	MELO3C004289	51.33	6e-131	0.2046	0.0058381	10_DAA	stress.biotic.PR-proteins
Bra001571	unknown protein	0	MELO3C025651	52.42	4e-146	2.17286	0.00422557	10_DAA	#N/A
Bra025995	glutathione S-transferase TAU 24	0.24	MELO3C016166	49.44	6e-75	0.430705	0.0041959	ripe	misc.glutathione S transferases
Bra021916	cytochrome P450, family 710	0.22	MELO3C017823	34.81	1e-116	0.435614	0.00380035	20_DAA	misc.cytochrome P450
Bra016230	matrix metalloproteinase	3.21	MELO3C002936	72.24	2e-171	0.329879	0.00338175	10_DAA	protein.degradation.metalloprotease
Bra008846	jasmonate-zim-domain protein 10	0.11	MELO3C022348	25.32	6e-45	0.384775	0.00211222	ripe	#N/A
Bra003970	glutathione S-transferase TAU 11	0.34	MELO3C006353	98.66	4e-104	0.193334	0.00148636	ripe	misc.glutathione S transferases
Bra024772	ENTH/VHS/GAT family protein	12.33	MELO3C020069	80.15	0	0.0835657	0.00136301	0_DAA	#N/A
Bra020370	peroxidase 67	0.13	MELO3C026870	73.3	0	2.78751	0.000261635	20_DAA	misc.peroxidases
Bra001958	hemoglobin 1	0.12	MELO3C021953	38.95	1e-12	0.359886	0.000216533	10_DAA	redox.heme
Bra023408	Major facilitator superfamily protein	3.23	MELO3C017823	66.2	2e-100	0.426129	0.000100441	0_DAA	transport.peptides and oligopeptides
Bra014283	Heavy metal transport/detoxification superfamily protein	3.02	MELO3C008011	47.37	2e-54	2.3616	5.06931e-05	20_DAA	#N/A
Bra027254	metallothionein 3	0.41	MELO3C016513	80.11	2e-109	0.200641	4.14199e-05	20_DAA	#N/A
Bra005215	plasma membrane intrinsic protein 2	0.45	MELO3C014239	55.14	8e-70	2.08277	2.54165e-05	10_DAA	transport.Major Intrinsic Proteins.PIP
Bra007434	multidrug resistance-associated protein 14	2.87	MELO3C006969	60.24	2e-148	2.11532	2.27839e-05	10_DAA	transport.ABC transporters and multidrug resistance systems
Bra023711	unknown protein	3.06	MELO3C006554	27.47	1e-19	0.267319	2.27635e-05	20_DAA	#N/A
Bra028968	Unknown protein	0.46	MELO3C014099	63.22	2e-71	0.465555	1.0085e-05	10_DAA	#N/A
Bra031929	latex-abundant family protein	0.34	MELO3C017623	67.73	5e-113	0.185411	6.50736e-06	10_DAA	protein.degradation
Bra011830	myo-inositol-1-phosphate synthase 1	2.94	MELO3C017581	56.5	9e-132	5.21536	1.71838e-06	20_DAA	minor CHO metabolism.myo-inositol.InsP Synthases
Bra019052	NAC domain-containing protein 72	0.46	MELO3C018242	65.35	0	2.59172	8.75943e-07	0_DAA	development.unspecified
Bra016205	cysteine-rich RLK (RECEPTOR-like protein kinase) 3	0.44	MELO3C011978	85.64	0	0.393378	2.36158e-07	10_DAA	signalling.receptor kinases.DUF 26
Bra038785	amino acid transporter 1	0.31	MELO3C002804	68.17	0	5.89391	1.74153e-08	10_DAA	transport.amino acids
Bra014106	chloroplast signal recognition particle component	0.47	MELO3C013306	62.73	0	0.371924	8.92307e-09	10_DAA	DNA.synthesis/chromatin structure
Bra037177	Dehydrin family protein	3.77	MELO3C016402	44.47	0	0.0835452	8.1299e-10	20_DAA	#N/A
Bra032591	lipase class 3 family protein	0.48	MELO3C015936	69.18	8e-157	2.04225	1.57729e-10	0_DAA	lipid metabolism.lipid degradation.lipases.triacylglycerol lipase
Bra000754	Protein kinase superfamily protein	-	MELO3C007367	50.84	4e-133	0.197978	9.23654e-11	10_DAA	signalling.receptor kinases.DUF 26
Bra033520	drought-induced 21	3.86	MELO3C015995	63.88	0	2.34543	3.35347e-11	0_DAA	#N/A
Bra014692	WRKY DNA-binding protein 70	0.13	MELO3C009097	71.2	6e-172	0.340964	1.5514e-13	20_DAA	RNA.regulation of transcription.WRKY domain transcription factor family
Bra039563	cell wall protein like	0.31	MELO3C013953	55.28	0	0.47304	1.08037e-13	0_DAA	misc.protease inhibitor/seed storage/lipid transfer protein (LTP) family protein
Bra008066	phosphate starvation-induced gene 2	0.33	MELO3C017823	81.85	0	6.30475	5.13546e-16	20_DAA	misc.acid and other phosphatases
