# Supplementary material for: Comparative transcriptome analyses shed light on carotenoid production and plastid development in melon fruit
Source: Hortic Res. 2021 May 1;8:112. doi: 10.1038/s41438-021-00547-6 (PMC8087762; doi:10.1038/s41438-021-00547-6)
Supplement: Supplementary file 8 — Table S8 [file 41438_2021_547_MOESM8_ESM.xlsx]

## Sheet: Sheet2
Table S7. Enriched cellular compartments for the low-β induced DEGs at mature stage
GO:0009579 / thylakoid
ID (malon)	ID (Arabidopsis)	Annotation
MELO3C011998	AT1G23740	alkenal/one oxidoreductase
MELO3C009019	AT2G42220	rhodanese/cell cycle control phosphatase superfamily protein
MELO3C002208	AT1G74730	hypothetical protein
MELO3C010716	AT1G67700	hypothetical protein
MELO3C012252	AT5G38410	ribulose bisphosphate carboxylase small chain 3b
MELO3C011212	AT5G11450	psbp domain-containing protein 5
MELO3C002036	AT5G08050	hypothetical protein
MELO3C006053	AT4G01150	hypothetical protein
MELO3C009927	AT5G14910	heavy metal transport/detoxification domain
MELO3C000510	AT3G59780	rhodanese/cell cycle control phosphatase superfamily protein
MELO3C016296	AT4G23890	hypothetical protein
MELO3C005562	AT1G12250	pentapeptide repeat-containing protein
MELO3C005759	AT1G64510	translation elongation factor ef1b/ribosomal protein s6 family protein
GO:0055035 / plastid thylakoid membrane
ID (malon)	ID (Arabidopsis)	Annotation
MELO3C009019	AT2G42220	rhodanese/cell cycle control phosphatase superfamily protein
MELO3C006200	AT2G45290	transketolase
MELO3C009303	AT3G53470	hypothetical protein
MELO3C002208	AT1G74730	hypothetical protein
MELO3C010716	AT1G67700	hypothetical protein
MELO3C014587	AT1G51400	photosystem ii 5 kd protein
MELO3C011212	AT5G11450	psbp domain-containing protein 5
MELO3C002036	AT5G08050	hypothetical protein
MELO3C006053	AT4G01150	hypothetical protein
MELO3C009927	AT5G14910	heavy metal transport/detoxification domain
MELO3C002126	AT1G18170	putative fkbp-type peptidyl-prolyl cis-trans isomerase 5
MELO3C016296	AT4G23890	hypothetical protein
MELO3C005562	AT1G12250	pentapeptide repeat-containing protein
MELO3C005759	AT1G64510	translation elongation factor ef1b/ribosomal protein s6 family protein
GO:0009535 / chloroplast thylakoid membrane
ID (malon)	ID (Arabidopsis)	Annotation
MELO3C009019	AT2G42220	rhodanese/cell cycle control phosphatase superfamily protein
MELO3C006200	AT2G45290	transketolase
MELO3C009303	AT3G53470	hypothetical protein
MELO3C002208	AT1G74730	hypothetical protein
MELO3C010716	AT1G67700	hypothetical protein
MELO3C014587	AT1G51400	photosystem ii 5 kd protein
MELO3C011212	AT5G11450	psbp domain
MELO3C002036	AT5G08050	hypothetical protein
MELO3C006053	AT4G01150	hypothetical protein
MELO3C009927	AT5G14910	heavy metal transport/detoxification domain-containing protein
MELO3C002126	AT1G18170	putative fkbp-type peptidyl-prolyl cis-trans isomerase 5
MELO3C016296	AT4G23890	hypothetical protein
MELO3C005562	AT1G12250	pentapeptide repeat-containing protein
MELO3C005759	AT1G64510	translation elongation factor ef1b/ribosomal protein s6 family protein
GO:0034357 photosynthetic membrane
ID (malon)	ID (Arabidopsis)	Annotation
MELO3C009019	AT2G42220	rhodanese/cell cycle control phosphatase superfamily protein
MELO3C006200	AT2G45290	transketolase
MELO3C009303	AT3G53470	hypothetical protein
MELO3C002208	AT1G74730	hypothetical protein
MELO3C010716	AT1G67700	hypothetical protein
MELO3C014587	AT1G51400	photosystem ii 5 kd protein
MELO3C011212	AT5G11450	psbp domain-containing protein 5
MELO3C002036	AT5G08050	hypothetical protein
MELO3C006053	AT4G01150	hypothetical protein
MELO3C009927	AT5G14910	heavy metal transport/detoxification domain
MELO3C002126	AT1G18170	putative fkbp-type peptidyl-prolyl cis-trans isomerase 5
MELO3C016296	AT4G23890	hypothetical protein
MELO3C005562	AT1G12250	pentapeptide repeat-containing protein
MELO3C005759	AT1G64510	translation elongation factor ef1b/ribosomal protein s6 family protein
GO:0044434 chloroplast part
ID (malon)	ID (Arabidopsis)	Annotation
AT2G42220	MELO3C009019	rhodanese/cell cycle control phosphatase superfamily protein
AT2G45290	MELO3C006200	transketolase
AT1G74730	MELO3C002208	hypothetical protein
AT3G09580	MELO3C009790	fad/nad(p)-binding oxidoreductase family protein
AT1G51400	MELO3C014587	photosystem ii 5 kd protein
AT5G38410	MELO3C012252	ribulose bisphosphate carboxylase small chain 3b
AT5G11450	MELO3C011212	psbp domain-containing protein 5
AT3G32930	MELO3C015648	hypothetical protein
AT4G01150	MELO3C006053	hypothetical protein
AT4G19390	MELO3C010532	hypothetical protein
AT5G14910	MELO3C009927	heavy metal transport/detoxification domain-containing protein
AT1G62780	MELO3C001533	hypothetical protein
AT1G78560	MELO3C012731	sodium bile acid symporter family
AT1G18170	MELO3C002126	putative fkbp-type peptidyl-prolyl cis-trans isomerase 5
AT1G12250	MELO3C005562	pentapeptide repeat-containing protein
AT1G12230	MELO3C005559	transaldolase
AT1G24360	MELO3C010727	3-oxoacyl-[acyl-carrier-protein] reductase
AT1G23740	MELO3C011998	alkenal/one oxidoreductase
AT4G38380	MELO3C013263	mate efflux family protein 3
AT4G01310	MELO3C006088	50s ribosomal protein l5
AT3G53470	MELO3C009303	hypothetical protein
AT1G67700	MELO3C010716	hypothetical protein
AT5G08050	MELO3C002036	hypothetical protein
AT3G54210	MELO3C009091	50s ribosomal protein l17
AT3G59780	MELO3C000510	rhodanese/cell cycle control phosphatase superfamily protein
AT4G23890	MELO3C016296	hypothetical protein
AT1G64510	MELO3C005759	translation elongation factor ef1b/ribosomal protein s6 family protein
GO:0044436 / thylakoid part
ID (malon)	ID (Arabidopsis)	Annotation
AT2G42220	MELO3C009019	rhodanese/cell cycle control phosphatase superfamily protein
AT2G45290	MELO3C006200	transketolase
AT3G53470	MELO3C009303	hypothetical protein
AT1G74730	MELO3C002208	hypothetical protein
AT1G51400	MELO3C014587	photosystem ii 5 kd protein
AT1G67700	MELO3C010716	hypothetical protein
AT5G11450	MELO3C011212	psbp domain-containing protein 5
AT5G08050	MELO3C002036	hypothetical protein
AT4G01150	MELO3C006053	hypothetical protein
AT5G14910	MELO3C009927	heavy metal transport/detoxification domain-containing protein
AT4G23890	MELO3C016296	hypothetical protein
AT1G18170	MELO3C002126	putative fkbp-type peptidyl-prolyl cis-trans isomerase 5
AT1G12250	MELO3C005562	pentapeptide repeat-containing protein
AT1G64510	MELO3C005759	translation elongation factor ef1b/ribosomal protein s6 family protein
GO:0044435 / plastid part
ID (malon)	ID (Arabidopsis)	Annotation
AT2G42220	MELO3C009019	rhodanese/cell cycle control phosphatase superfamily protein
AT2G45290	MELO3C006200	transketolase
AT1G74730	MELO3C002208	hypothetical protein
AT3G09580	MELO3C009790	fad/nad(p)-binding oxidoreductase family protein
AT1G51400	MELO3C014587	photosystem ii 5 kd protein
AT5G38410	MELO3C012252	ribulose bisphosphate carboxylase small chain 3b
AT5G11450	MELO3C011212	psbp domain
AT3G32930	MELO3C015648	hypothetical protein
AT4G01150	MELO3C006053	hypothetical protein
AT4G19390	MELO3C010532	hypothetical protein
AT5G14910	MELO3C009927	heavy metal transport/detoxification domain
AT1G62780	MELO3C001533	hypothetical protein
AT1G78560	MELO3C012731	sodium bile acid symporter family
AT1G18170	MELO3C002126	putative fkbp-type peptidyl-prolyl cis-trans isomerase 5
AT1G12250	MELO3C005562	pentapeptide repeat-containing protein
AT1G12230	MELO3C005559	transaldolase-like protein
AT1G24360	MELO3C010727	3-oxoacyl-[acyl-carrier-protein] reductase
AT1G23740	MELO3C011998	alkenal/one oxidoreductase
AT4G38380	MELO3C013263	mate efflux family protein 3
AT4G01310	MELO3C006088	50s ribosomal protein l5
AT3G53470	MELO3C009303	hypothetical protein
AT1G67700	MELO3C010716	hypothetical protein
AT5G08050	MELO3C002036	hypothetical protein
AT3G54210	MELO3C009091	50s ribosomal protein l17
AT3G59780	MELO3C000510	rhodanese/cell cycle control phosphatase superfamily protein
AT4G23890	MELO3C016296	hypothetical protein
AT1G64510	MELO3C005759	translation elongation factor ef1b/ribosomal protein s6 family protein
GO:0009507chloroplast
ID (malon)	ID (Arabidopsis)	Annotation
AT4G14570	MELO3C014267	acylamino acid-releasing enzyme
AT1G75460	MELO3C003788	atp-dependent protease la domain-containing protein
AT4G04980	MELO3C002575	hypothetical protein
AT1G45230	MELO3C016755	hypothetical protein
AT1G15060	MELO3C005338	hypothetical protein
AT5G08340	MELO3C011756	riboflavin kinasefad 2
AT2G03420	MELO3C002920	hypothetical protein
AT5G34930	MELO3C004475	arogenate dehydrogenase
AT5G14910	MELO3C009927	heavy metal transport/detoxification domain
AT5G09995	MELO3C007487	hypothetical protein
AT1G61260	MELO3C001944	hypothetical protein
AT1G78560	MELO3C012731	sodium bile acid symporter family
AT4G20820	MELO3C002844	fad-binding and bbe domain-containing protein
AT1G18170	MELO3C002126	putative fkbp-type peptidyl-prolyl cis-trans isomerase 5
AT1G72520	MELO3C001181	lipoxygenase 4
AT1G12250	MELO3C005562	pentapeptide repeat-containing protein
AT1G12230	MELO3C005559	transaldolase-like protein
AT1G24360	MELO3C010727	3-oxoacyl-[acyl-carrier-protein] reductase
AT5G43260	MELO3C003244	chaperone protein dnaj-like protein
AT4G01310	MELO3C006088	50s ribosomal protein l5
AT3G22970	MELO3C006486	hypothetical protein
AT1G67700	MELO3C010716	hypothetical protein
AT1G17100	MELO3C002283	soul heme-binding protein
AT5G08050	MELO3C002036	hypothetical protein
AT3G49070	MELO3C005480	hypothetical protein
AT3G54210	MELO3C009091	50s ribosomal protein l17
AT5G61670	MELO3C005449	hypothetical protein
AT2G02870	MELO3C007512	f-box/kelch-repeat protein skip11
AT2G42220	MELO3C009019	rhodanese/cell cycle control phosphatase superfamily protein
AT1G73480	MELO3C002154	alpha/beta-hydrolases superfamily protein
AT2G45290	MELO3C006200	transketolase
AT1G74730	MELO3C002208	hypothetical protein
AT3G09580	MELO3C009790	fad/nad(p)-binding oxidoreductase family protein
AT1G51400	MELO3C014587	photosystem ii 5 kd protein
AT2G34620	MELO3C002768	mitochondrial transcription termination factor family protein
AT5G38410	MELO3C012252	ribulose bisphosphate carboxylase small chain 3b
AT5G52810	MELO3C006954	nad(p)-binding rossmann-fold superfamily protein
AT5G11450	MELO3C011212	psbp domain-containing protein 5
AT3G32930	MELO3C015648	hypothetical protein
AT4G01150	MELO3C006053	hypothetical protein
AT2G17580	MELO3C013730	polynucleotide adenylyltransferase family protein
AT5G13210	MELO3C008979	hypothetical protein
AT1G62780	MELO3C001533	hypothetical protein
AT1G10310	MELO3C015337	nadph-dependent pterin aldehyde reductase
AT2G17500	MELO3C013713	auxin efflux carrier family protein
AT1G23740	MELO3C011998	alkenal/one oxidoreductase
AT4G38380	MELO3C013263	mate efflux family protein 3
AT3G53470	MELO3C009303	hypothetical protein
AT1G60000	MELO3C006374	rna recognition motif-containing protein
AT4G14890	MELO3C006533	ferredoxin c1
AT4G17840	MELO3C013859	hypothetical protein
AT2G35390	MELO3C003379	ribose-phosphate pyrophosphokinase 1
AT4G27390	MELO3C016549	hypothetical protein
AT1G52870	MELO3C016541	peroxisomal membrane mpv17/pmp22 family protein
AT3G59780	MELO3C000510	rhodanese/cell cycle control phosphatase superfamily protein
AT1G32520	MELO3C013862	hypothetical protein
AT2G38780	MELO3C005130	hypothetical protein
AT4G23890	MELO3C016296	hypothetical protein
AT2G30550	MELO3C015765	phospholipase a1-igamma2
AT1G32550	MELO3C003395	ferredoxin c2
AT1G64510	MELO3C005759	translation elongation factor ef1b/ribosomal protein s6 family protein
GO:0042651 / thylakoid membrane
ID (malon)	ID (Arabidopsis)	Annotation
MELO3C009019	AT2G42220	rhodanese/cell cycle control phosphatase superfamily protein
MELO3C006200	AT2G45290	transketolase
MELO3C009303	AT3G53470	hypothetical protein
MELO3C002208	AT1G74730	hypothetical protein
MELO3C010716	AT1G67700	hypothetical protein
MELO3C014587	AT1G51400	photosystem ii 5 kd protein
MELO3C011212	AT5G11450	psbp domain-containing protein 5
MELO3C002036	AT5G08050	hypothetical protein
MELO3C006053	AT4G01150	hypothetical protein
MELO3C009927	AT5G14910	heavy metal transport/detoxification domain-containing protein
MELO3C002126	AT1G18170	putative fkbp-type peptidyl-prolyl cis-trans isomerase 5
MELO3C016296	AT4G23890	hypothetical protein
MELO3C005562	AT1G12250	pentapeptide repeat-containing protein
MELO3C005759	AT1G64510	translation elongation factor ef1b/ribosomal protein s6 family protein
GO:0009536 / plastid
ID (malon)	ID (Arabidopsis)	Annotation
AT4G14570	MELO3C014267	acylamino acid-releasing enzyme
AT1G75460	MELO3C003788	atp-dependent protease la domain-containing protein
AT4G04980	MELO3C002575	hypothetical protein
AT1G45230	MELO3C016755	hypothetical protein
AT1G15060	MELO3C005338	hypothetical protein
AT5G08340	MELO3C011756	riboflavin kinasefad 2
AT2G03420	MELO3C002920	hypothetical protein
AT5G34930	MELO3C004475	arogenate dehydrogenase
AT5G14910	MELO3C009927	heavy metal transport/detoxification domain-containing protein
AT5G09995	MELO3C007487	hypothetical protein
AT1G61260	MELO3C001944	hypothetical protein
AT1G78560	MELO3C012731	sodium bile acid symporter family
AT4G20820	MELO3C002844	fad-binding and bbe domain-containing protein
AT1G18170	MELO3C002126	putative fkbp-type peptidyl-prolyl cis-trans isomerase 5
AT1G72520	MELO3C001181	lipoxygenase 4
AT1G12250	MELO3C005562	pentapeptide repeat-containing protein
AT1G12230	MELO3C005559	transaldolase-like protein
AT1G24360	MELO3C010727	3-oxoacyl-[acyl-carrier-protein] reductase
AT5G43260	MELO3C003244	chaperone protein dnaj-like protein
AT4G01310	MELO3C006088	50s ribosomal protein l5
AT3G22970	MELO3C006486	hypothetical protein
AT1G67700	MELO3C010716	hypothetical protein
AT1G17100	MELO3C002283	soul heme-binding protein
AT5G08050	MELO3C002036	hypothetical protein
AT3G49070	MELO3C005480	hypothetical protein
AT3G54210	MELO3C009091	50s ribosomal protein l17
AT5G61670	MELO3C005449	hypothetical protein
AT2G02870	MELO3C007512	f-box/kelch-repeat protein skip11
AT2G42220	MELO3C009019	rhodanese/cell cycle control phosphatase superfamily protein
AT1G73480	MELO3C002154	alpha/beta-hydrolases superfamily protein
AT2G45290	MELO3C006200	transketolase
AT1G74730	MELO3C002208	hypothetical protein
AT3G09580	MELO3C009790	fad/nad(p)-binding oxidoreductase family protein
AT1G51400	MELO3C014587	photosystem ii 5 kd protein
AT2G34620	MELO3C002768	mitochondrial transcription termination factor family protein
AT5G38410	MELO3C012252	ribulose bisphosphate carboxylase small chain 3b
AT5G52810	MELO3C006954	nad(p)-binding rossmann-fold superfamily protein
AT5G11450	MELO3C011212	psbp domain-containing protein 5
AT3G32930	MELO3C015648	hypothetical protein
AT4G01150	MELO3C006053	hypothetical protein
AT2G17580	MELO3C013730	polynucleotide adenylyltransferase family protein
AT5G13210	MELO3C008979	hypothetical protein
AT1G62780	MELO3C001533	hypothetical protein
AT1G10310	MELO3C015337	nadph-dependent pterin aldehyde reductase
AT2G17500	MELO3C013713	auxin efflux carrier family protein
AT1G23740	MELO3C011998	alkenal/one oxidoreductase
AT4G38380	MELO3C013263	mate efflux family protein 3
AT3G53470	MELO3C009303	hypothetical protein
AT1G60000	MELO3C006374	rna recognition motif-containing protein
AT4G14890	MELO3C006533	ferredoxin c1
AT4G17840	MELO3C013859	hypothetical protein
AT2G35390	MELO3C003379	ribose-phosphate pyrophosphokinase 1
AT4G27390	MELO3C016549	hypothetical protein
AT1G52870	MELO3C016541	peroxisomal membrane mpv17/pmp22 family protein
AT3G59780	MELO3C000510	rhodanese/cell cycle control phosphatase superfamily protein
AT1G32520	MELO3C013862	hypothetical protein
AT2G38780	MELO3C005130	hypothetical protein
AT4G23890	MELO3C016296	hypothetical protein
AT2G30550	MELO3C015765	phospholipase a1-igamma2
AT1G32550	MELO3C003395	ferredoxin c2
AT1G64510	MELO3C005759	translation elongation factor ef1b/ribosomal protein s6 family protein
GO:0009534 / chloroplast thylakoid
ID (malon)	ID (Arabidopsis)	Annotation
AT5G08050	MELO3C002036	hypothetical protein
AT4G01150	MELO3C006053	hypothetical protein
AT2G42220	MELO3C009019	rhodanese/cell cycle control phosphatase superfamily protein
AT3G59780	MELO3C000510	rhodanese/cell cycle control phosphatase superfamily protein
AT1G74730	MELO3C002208	hypothetical protein
AT4G23890	MELO3C016296	hypothetical protein
AT1G67700	MELO3C010716	hypothetical protein
AT1G12250	MELO3C005562	pentapeptide repeat-containing protein
GO:0031976 / plastid thylakoid
ID (malon)	ID (Arabidopsis)	Annotation
AT5G08050	MELO3C002036	hypothetical protein
AT4G01150	MELO3C006053	hypothetical protein
AT2G42220	MELO3C009019	rhodanese/cell cycle control phosphatase superfamily protein
AT3G59780	MELO3C000510	rhodanese/cell cycle control phosphatase superfamily protein
AT1G74730	MELO3C002208	hypothetical protein
AT4G23890	MELO3C016296	hypothetical protein
AT1G67700	MELO3C010716	hypothetical protein
AT1G12250	MELO3C005562	pentapeptide repeat-containing protein
GO:0009941 / chloroplast envelope
ID (malon)	ID (Arabidopsis)	Annotation
AT1G24360	MELO3C010727	3-oxoacyl-[acyl-carrier-protein] reductase
AT1G23740	MELO3C011998	alkenal/one oxidoreductase
AT4G01310	MELO3C006088	50s ribosomal protein l5
AT3G09580	MELO3C009790	fad/nad(p)-binding oxidoreductase family protein
AT1G67700	MELO3C010716	hypothetical protein
AT5G38410	MELO3C012252	ribulose bisphosphate carboxylase small chain 3b
AT3G32930	MELO3C015648	hypothetical protein
AT4G01150	MELO3C006053	hypothetical protein
AT4G19390	MELO3C010532	hypothetical protein
AT3G54210	MELO3C009091	50s ribosomal protein l17
AT5G14910	MELO3C009927	heavy metal transport/detoxification domain-containing protein
AT1G78560	MELO3C012731	sodium bile acid symporter family
AT1G12230	MELO3C005559	transaldolase-like protein
